# Supplementary material for: The bacteriocin from the prophylactic candidate Streptococcus suis 90-1330 is widely distributed across S. suis isolates and appears encoded in an integrative and conjugative element
Source: PLoS One. 2019 Apr 30;14(4):e0216002. doi: 10.1371/journal.pone.0216002 (PMC6490898; doi:10.1371/journal.pone.0216002)
Supplement: S1 File — This file is the raw output from PHASTER. (TXT) [file pone.0216002.s004.txt]

gi|00000000|ref|NC_000000|  Streptococcus suis strain 90-1330, complete genome. [asmbl_id: NC_000000].2146151, gc%: 41.09%

REGION         REGION_LENGTH            COMPLETENESS(score)           SPECIFIC_KEYWORD                             REGION_POSITION          TRNA_NUM                 TOTAL_PROTEIN_NUM       PHAGE_HIT_PROTEIN_NUM            HYPOTHETICAL_PROTEIN_NUM         PHAGE+HYPO_PROTEIN_PERCENTAGE    BACTERIAL_PROTEIN_NUM            ATT_SITE_SHOWUP                  PHAGE_SPECIES_NUM                MOST_COMMON_PHAGE_NAME(hit_genes_count)    FIRST_MOST_COMMON_PHAGE_NUM      FIRST_MOST_COMMON_PHAGE_PERCENTAGE   GC_PERCENTAGE                 
----------------------------------------------------------------------------------------------------------------------------------------------------------------------------------------------------------------------------------------------------------------------------------------------------------------------------------------------------------------------------------------------------------------------------------------------------------------------------------------------------------------------------------------------------------------------
1              15.8Kb                   incomplete(20)                integrase                                    235599-251450            0                        24                      13                               11                               100%                             0                                yes                              8                                PHAGE_Strept_20617_NC_023503(4),PHAGE_Lactoc_bIL310_NC_002669(2),PHAGE_Entero_EF62phi_NC_017732(2),PHAGE_Strept_phiARI0468_1_NC_031929(2),PHAGE_Paenib_Harrison_NC_028746(1),PHAGE_Strept_K13_NC_024357(1),PHAGE_Strept_315.5_NC_004588(1),PHAGE_Strept_T12_NC_028700(1),PHAGE_Strept_2972_NC_007019(1),PHAGE_Lactoc_bIL285_NC_002666(1),PHAGE_Burkho_phi6442_NC_009235(1),PHAGE_Strept_315.4_NC_004587(1),PHAGE_Strept_A25_NC_028697(1),PHAGE_Lactoc_ul36_NC_004066(1),PHAGE_Strept_VWB_NC_005345(1),PHAGE_Lactoc_Tuc2009_NC_002703(1),PHAGE_Strept_EJ_1_NC_005294(1),PHAGE_Temper_phiNIH1.1_NC_003157(1),PHAGE_Lactoc_bIL311_NC_002670(1),PHAGE_Bacter_Lily_NC_028841(1),PHAGE_Strept_5093_NC_012753(1),PHAGE_Strept_315.2_NC_004585(1),PHAGE_Burkho_phiE125_NC_003309(1),PHAGE_Burkho_phi1026b_NC_005284(1),PHAGE_Paenib_Xenia_NC_028837(1),PHAGE_Lactob_LF1_NC_019486(1),PHAGE_Paenib_Tripp_NC_028930(1),PHAGE_Entero_vB_IME197_NC_028671(1)   4                                16.66%                           38.23%                        
2              37.6Kb                   incomplete(30)                protease                                     608502-646187            0                        30                      24                               6                                100%                             0                                yes                              18                               PHAGE_Strept_phiARI0923_NC_030946(15),PHAGE_Strept_SMP_NC_008721(7),PHAGE_Strept_315.3_NC_004586(6),PHAGE_Strept_PH10_NC_012756(4),PHAGE_Strept_SM1_NC_004996(3),PHAGE_Strept_K13_NC_024357(2),PHAGE_Strept_DCC1738_NC_024361(2),PHAGE_Strept_315.1_NC_004584(2),PHAGE_Strept_SpSL1_NC_027396(2),PHAGE_Temper_phiNIH1.1_NC_003157(2),PHAGE_Strept_phiNJ2_NC_019418(2),PHAGE_Strept_YMC_2011_NC_018285(2),PHAGE_Strept_A25_NC_028697(2),PHAGE_Strept_315.4_NC_004587(2),PHAGE_Strept_Str_PAP_1_NC_028666(2),PHAGE_Strept_315.6_NC_004589(2),PHAGE_Strept_20617_NC_023503(1),PHAGE_Strept_Sfi21_NC_000872(1),PHAGE_Mycoba_Charlie_NC_023729(1),PHAGE_Lactob_jlb1_NC_024206(1),PHAGE_Strept_Alq132_NC_013598(1),PHAGE_Strept_TP_778L_NC_022776(1),PHAGE_Strept_IC1_NC_024370(1),PHAGE_Clostr_phiMMP02_NC_019421(1),PHAGE_Strept_phi3396_NC_009018(1),PHAGE_Lactoc_WRP3_NC_027341(1),PHAGE_Clostr_phiCD119_NC_007917(1),PHAGE_Strept_Sfi19_NC_000871(1),PHAGE_Strept_phiARI0131_1_NC_031901(1),PHAGE_Strept_DT1_NC_002072(1),PHAGE_Lactoc_P087_NC_012663(1),PHAGE_Strept_T12_NC_028700(1),PHAGE_Strept_Abc2_NC_013645(1),PHAGE_Strept_PH15_NC_010945(1),PHAGE_Clostr_phiMMP03_NC_028959(1),PHAGE_Clostr_phiCDHM19_NC_028996(1),PHAGE_Strept_P9_NC_009819(1),PHAGE_Lactoc_r1t_NC_004302(1),PHAGE_Strept_TP_J34_NC_020197(1),PHAGE_Lactoc_phiLC3_NC_005822(1)   3                                50%                              41.37%                        
3              17.5Kb                   incomplete(20)                integrase                                    1073202-1090758          0                        22                      13                               6                                86.3%                            3                                yes                              11                               PHAGE_Bacill_PfEFR_5_NC_031055(6),PHAGE_Strept_9874_NC_031023(4),PHAGE_Strept_315.2_NC_004585(3),PHAGE_Strept_20617_NC_023503(2),PHAGE_Strept_T12_NC_028700(2),PHAGE_Strept_315.4_NC_004587(2),PHAGE_Lactoc_bIL310_NC_002669(2),PHAGE_Lactoc_bIL311_NC_002670(2),PHAGE_Temper_phiNIH1.1_NC_003157(2),PHAGE_Strept_K13_NC_024357(1),PHAGE_Erysip_SE_1_NC_029078(1),PHAGE_Staphy_EW_NC_007056(1),PHAGE_Mannhe_vB_MhS_1152AP2_NC_028956(1),PHAGE_Salmon_SPN9CC_NC_017985(1),PHAGE_Strept_PH10_NC_012756(1),PHAGE_Strept_EJ_1_NC_005294(1),PHAGE_Clostr_phiCT9441A_NC_029022(1),PHAGE_Lactoc_bIL309_NC_002668(1),PHAGE_Salmon_vB_SosS_Oslo_NC_018279(1),PHAGE_Bacill_G_NC_023719(1),PHAGE_Strept_phi3396_NC_009018(1),PHAGE_Lactoc_BK5_T_NC_002796(1),PHAGE_Strept_315.6_NC_004589(1)   2                                27.27%                           38.96%                        
4              26.3Kb                   incomplete(50)                transposase,tail,plate                       1761486-1787815          0                        31                      23                               3                                83.8%                            5                                no                               11                               PHAGE_Bacill_PfEFR_5_NC_031055(17),PHAGE_Strept_315.3_NC_004586(12),PHAGE_Strept_SM1_NC_004996(8),PHAGE_Strept_Str_PAP_1_NC_028666(6),PHAGE_Strept_SMP_NC_008721(4),PHAGE_Lactoc_phiLC3_NC_005822(3),PHAGE_Lactoc_r1t_NC_004302(2),PHAGE_Strept_YMC_2011_NC_018285(1),PHAGE_Strept_20617_NC_023503(1),PHAGE_Clostr_phiCT19406C_NC_029006(1),PHAGE_Strept_315.4_NC_004587(1),PHAGE_Vibrio_pVp_1_NC_019529(1),PHAGE_Temper_phiNIH1.1_NC_003157(1),PHAGE_Aeromo_PX29_NC_023688(1),PHAGE_Vibrio_11895_B1_NC_020843(1),PHAGE_Entero_phiFL4A_NC_013644(1),PHAGE_Strept_P9_NC_009819(1),PHAGE_Aeromo_phiAS5_NC_014636(1),PHAGE_Strept_TP_J34_NC_020197(1),PHAGE_Aeromo_Aeh1_NC_005260(1),PHAGE_Strept_phiNJ2_NC_019418(1)   8                                54.83%                           42.85%                        


CDS_POSITION                       BLAST_HIT                                                                            EVALUE              prophage_PRO_SEQ
---------------------------------------------------------------------------------------------------------------------------------------------------------------------------------------

#### region 1 ####
235599..235611                     attL                                                                                 N/A                 ATATGGTCAAAAA
236911..237096                     PHAGE_Strept_20617_NC_023503: hypothetical protein; AN924_RS01140; phage(gi588295142)     1.40e-23            MNPVDLFNQVKELIANKDFDGAKQFIEENKDQFGEYLEQAKGLLSGSEGVNGLLDKVKGLF
complement(237129..237770)         PHAGE_Strept_VWB_NC_005345: hypothetical protein; AN924_RS01145; phage(gi41057269)     1.20e-10            MIEWIFFDLGSTLLDEEAAYGYYIDKCVKKLESLDIEVSSDSYKKKMVEYAHKSLDPIRATWHYFAPTEPRPLWTNEGVSLYPETIDALKKLSQNYRLGIIANQSSSIRELLKEWGIESYFQLIILSEEVGLSKPNTAIFTLALQKTNIPADRVVYVGDRYDNDILPAKSLGMWTVRILTGFGKHASENEKLKSDWVIPSLQEITNIFEQTKN
complement(237937..238197)         PHAGE_Gordon_CaptainKirk2_NC_031072: hypothetical protein; AN924_RS01150; phage(gi100036)     5.18e-11            MYHLEYSKKAQKQIKKLDRQIQRLLFAWIDKHLEGTDNPRANGKGLTGNHANEWRYRIGDYRLICDIQDDKLVILALEFGHRKDVY
complement(238199..238420)         hypothetical protein; AN924_RS01155                                                  N/A                 MSTVTIRLNQEEEVFFKSYAQLTGQSLSSLFKKALERDIEDEYDLKIYHQAYDEYKADPETISHADFKKELGL
complement(239527..239736)         hypothetical protein; AN924_RS01160                                                  N/A                 MAKPKEKWTPIITHIVPKDTELADGTILDKETTLSQEEFSKNPPVIPDGHPFYNIWARIIREKIEKGEL
complement(239848..240300)         PHAGE_Entero_EF62phi_NC_017732: toxin-antitoxin system, antitoxin component, HicB family; AN924_RS01165; phage(gi384519803)     2.49e-28            MLVTYPALFYYDDTDGATAPYFVTFPDFEHSATQGEDMADAMAMASDWLGIHLADYIENGRDIPTPTPINALSLADNNPFRDDKDIELVYDPSKSFVSMVMVDVAEYLGSQEPVKKTLTIPRWADTLGRELGLNFSQTLTDAIADKKIHA
complement(240340..240522)         PHAGE_Entero_EF62phi_NC_017732: ycfA-like family protein, putative toxin component; AN924_RS01170; phage(gi384519802)     1.26e-05            MPMTQKEMVKLLTAHGWTKTKGGKGSHVKLEKVGERPITIPHGEINKYTERGIKKQAGLL
complement(240706..241092)         hypothetical protein; AN924_RS01175                                                  N/A                 MFEINMTINERLRDIRDLKDAISSLENDKLELEKTYPVQSRRIRKKKARLLVAIRGIKVKRQRMTDLINQLSDENQRKILTLQYIEGVKDKHLVEVSGLKDYREVSSIRQKAIKNLERLQKQLEQPQA
complement(241232..241732)         hypothetical protein; AN924_RS01180                                                  N/A                 MIELTIESITKPLKQKRLSRVSGKLKGVGITIDLNNLTVNYGSQQINLASIPGTYGGVRYFFLCPICEKRCRKLFKNSLIFACGTCQDRHRATLNRSKTDCQYYFELAFKEARKIDPSYYPEKGYVDYDNFPSRPKRMRAKTYWKHYRKFTSYLDKGVSNWLGGLK
complement(241802..242242)         hypothetical protein; AN924_RS01185                                                  N/A                 MTENDYLEQTEKDRLELEQHRLNYMADDTPIEPSDIPKLMEIAKKLQAEDTSLNIYELYKHPEARAKLFSQITEACYMALNATPTQAQRLAFCDYLEQQYENTLKKMVASTDKQALGELLDLLELPVEIESQFIRDMAISGLLAKG
complement(242710..243555)         PHAGE_Strept_EJ_1_NC_005294: DnaC protein; AN924_RS01190; phage(gi39653686)          7.27e-43            MLTQAEFIANTKTLEETCPIHGIPLMQLDRVVKIAEEDKPRKLSPICPECIKEQNEKQVQEEVEKHLNAGIYQKTYNVLMRDSTIPEDLKAASFDNFIIETPEEKQMLDFVKNQTQKYLDGMNGNTLLTGTTGVGKTHLAISLAKELNEAYRAKGEPKSVLFINLTEILREIRESFKFTSKEGYYSRMLKEVDYLILDDLGVKLGNASGQSKSAWEEEFIFDVLSHRNNTIITTNLSNDEIANLYSERVASRVRTGLDGNYFKVFSIKDKRYSINKLKSNM
complement(243571..244365)         PHAGE_Lactoc_Tuc2009_NC_002703: replication initiation protein; AN924_RS01195; phage(gi13487815)     1.20e-28            MTDNFLDLPPTTKVLYFFLNLEADDDGFVGNPKTVMRLTETTKDDMKLLIDSEYVLLFDTGVVVITDWTEHNAIRKDRKKDTRFTKEMQQIILVDGGKYFWLSDSQPNDNQSATINTPNGCVGEDRRGKDSIGKERVVEVDKEQNQSPTPPPFNQDFVNLYKSFEAETGKALSPIQMQELQYMLEDFSADVIHEALREAVGQGKANFAYIQAILKRWKQDNLLTVELIRNNKAAREVKKQQNNSKPEPQTREEWLANWSEENPF
complement(244379..244594)         hypothetical protein; AN924_RS01200                                                  N/A                 MAKEHYEVTSVFPAGWIVNGKKLTEPIEMSAEELRKSEVYPPENSSVYDIFKKINEERWEETRKDGNKAND
complement(244768..245034)         PHAGE_Lactoc_bIL310_NC_002669: hypothetical protein; AN924_RS01205; phage(gi13095880)     1.63e-05            MSTFSVEFEQGLLDRVDKLAQQKLELEKKLQKKTGLITAKELKDDLDISGTTLKNWMDIGLVSYQSPFESSKKLYFKVSDVINFLTVR
complement(245045..245248)         hypothetical protein; AN924_RS01210                                                  N/A                 MNELIPTLTESVILIIVSLAILILLWRYESYIELDISPQTDKVEENTTAHVQERYGAYVWLAGKKFN
complement(245241..245444)         hypothetical protein; AN924_RS01215                                                  N/A                 MNDKILSNYELLCTELENVISTLEIASGDIEPGKATALVTVATNGLKHLVSEHTELSDKFFKEYGNE
complement(245434..245709)         hypothetical protein; AN924_RS01220                                                  N/A                 MALSTRNIKQQGNQIAELLSRIEIIQQLGNALLLADNAGADSATLHYQMKQAFSVIFEMTEQLYKDLDLIACKLINCDDDKELEVIRQHER
complement(245888..246076)         hypothetical protein; AN924_RS01225                                                  N/A                 MIITETQAKAIRRKIADKQLKQYEFAKEIGVASRTVPKIVAGNYKAPKRIYAAVMEWLAKDY
246234..246779                     PHAGE_Strept_A25_NC_028697: putative transcriptional regulator; AN924_RS01230; phage(gi966201373)     7.56e-13            MNRLKDLRTKHKLTQQQTADIAGVTRRGYQKWESGESSIKADKAQILADYFGVPVAYLLGYHEETISFTFPNDDEGFYKETQKLIDIADNIDPNSEIYSQVQQVKDMAILARSSREKIKARYGQKVYAGLNDKETDFEFYQYLGFLLNKEEYLKSDLLVYLSLLDSSDKEIVFKMITEFKK
246596..246608                     attR                                                                                 N/A                 ATATGGTCAAAAA
246863..248026                     PHAGE_Lactoc_bIL310_NC_002669: integrase; AN924_RS01235; phage(gi13095863)           1.80e-80            MRIKDKIKKNGQKVYYASVYLGVDQLTGKKARTTVTATTQKGVRVKARDAINAFAANGYTVKDKPTITTYKELVKVWWDSYKNTVKPNTRQSMDGLVRVHLLPVFGDYKLSKLTTPIIQQQVNKWADKANTGQKGAFTNYSLLHNMNKRILKYGVSMQVITYNPANDVIVPRKQQKEKAGVKYLDNKELKQFLDYLDTLDQSNYENLFDVVLYKTLLATGCRIGEALALEWSDIDLDNGIVSINKTLNRFQEINSPKSSAGYRDIPIDNATLLMLKQYKNRQQVQSWQLGRSETVVFSVFTEKYAYACNLRQRLNKHFKAAGVTNVSFHGFRHTHTTMMLYAQVSPKDVQYRLGHSNLMMTENVYWHTNQENAKKAVSNYETAINSL
complement(248186..249493)         PHAGE_Strept_20617_NC_023503: enolase; AN924_RS01240; phage(gi588295080)             0.0                 MSIITDVYAREVLDSRGNPTLEVEVYTESGAFGRGMVPSGASTGEHEAVELRDGDKSRYLGLGTQKAVDNVNNVIADAIIGFDVRDQQAIDRAMIALDGTPNKGKLGANAILGVSIAVARAAADYLEVPLYTYLGGFNTKVLPTPMMNIINGGSHSDAPIAFQEFMILPVGAPSFKEGLRWGAEVFHALKKILKARGLVTAVGDEGGFAPKFEGTEDGVETIIEAIEAAGYEAGENGIMIGFDCASSEFYDKERKVYDYTKFEGEGAAVRTSAEQIDYLEELVNKYPIITIEDGMDENDWDGWKALTERLGKRVQLVGDDFFVTNTDYLARGIKEGAANSILIKVNQIGTLTETFEAIEMAKEAGYTAVVSHRSGETEDSTIADIAVATNAGQIKTGSLSRTDRIAKYNQLLRIEDQLGEVAVYKGLNSFYNLKK
249643..250095                     PHAGE_Strept_20617_NC_023503: hypothetical protein; AN924_RS01245; phage(gi588295079)     1.08e-31            MNDLNTTILQKASGETRLNPDEQRLYMGTYRERVVLIVSFDDLSSEVVGNKFDTICQKLANRYSPLFLKLSPALSDKQQISLLKIAQNFGITTAIIDEKIGQSPYALVFHTNHAVDNEEVSLESIFPNLISKPEEKKEDAKPSFWKKLFG
complement(250105..250332)         hypothetical protein; AN924_RS01250                                                  N/A                 MELVKDVAIILFIFICLAKLVSVMRLSEKERGMEMNVIKANGAMFFFNEKNERGRLLGILCLTCIIFSLIFILLY
complement(250323..251450)         PHAGE_Strept_20617_NC_023503: glycerate kinase; AN924_RS01255; phage(gi588295078)     1.04e-100           MHILIAPDSFKESLSATKVAEAIKKGFSKVYPQAGYDLIPLGDGGEGTVESLMQALSLDGTQTWVTGPFGDKIKVSYAVKDDLAVFEMAEIVGLASIPHERRSPLFIKTQGVGELIVELVQNGVKRIFIGVGGSASHDGGIGMAAGLGVKFYNREGKEVEAIGAHIGEIVSFSTEDMLVDLSQVRIDLVTDVENPLCGPAGATFVFAGQKGLAPAEFELVDKKMESFYKLVNPMLLDLAGAGAGGGMAAGLVQFAGARIQKGIDFVLDQLDFAHRVTKADLVVVGEGRMDAQSLSGKTPIGVARRTPTGIPIIAICGSLKDDLPEFPFENICAAFPIIASVESLEDTLQKAEKNLVRTAEQVARILQLGGQQRWN

#### region 2 ####
608502..608513                     attL                                                                                 N/A                 AATTATATCATT
617263..618465                     PHAGE_Bacill_PfEFR_5_NC_031055: hypothetical protein; AN924_RS03015; phage(gi100021)     2.72e-33            MRAVFGIDVSKASSEVAILVNGEKVHGYTISNDALGFARLLGDLKTVHKPEIIFEATGVYSRRLQAFLEDNGYAYTRLNPLEAKKQLDSLRVRKTDQIDAEKLAQSQFVLNRKPTYVQEEVYQELRDLSRFYQNLTEDIVRAKNRLHKVLQVTFPELETILSTPTGEQYGNLVVAFPCKDFVLDLSKDELSESIRQSTSKRISDKRVAYLVEKLTALANQSYCAVKKTSPIMEEVRYYAKELLRLSEQRQTVLDQMVELAQPLPEYDILLSIPGIAETTATSIIGELGDIRRFQSANQINAFIGIDLRHYESGNFLAKEHITKRGNPYARKILFKCIHNIASASNTNPCHIADFYEKRKRQSQTTSTKPHTIASIHRLIRTMYYLIMHNKLYDYASTQNR
complement(618667..618900)         hypothetical protein; AN924_RS03020                                                  N/A                 MYLRFVLIDISDDGFYHYEIYPENKEEHKQTLVFNPETKDIRVNTFDDASMKYLGKFLQNFKNQDGTYRKELSFGWG
complement(619379..620125)         PHAGE_Lactoc_50101_NC_031040: hypothetical protein; AN924_RS03025; phage(gi100031)     7.49e-98            MNDDILPSLLKEVQDKFEASYGKSDIISSAFAKLKNKKATYSTANDFAIELGDILAEALGSSVAGDRLPDGKMYYNIGQRLLNDVLGKNFELVSDFTGQVQANLNKEANIGLKVQVPKFNQDRVDGLVNRLSSEVDFEKVSWLLKEPIVNFTQSIVDDSIKTNADFHAKAGLTPKVVRKESGNCCKWCRAVVGVYNYPDVPKDVWRRHNRCRCTVDYHPGNGKKQNAHSKRWSDPLKNAKIEERKGIGL
complement(620118..621383)         PHAGE_Lactoc_63301_NC_031017: hypothetical protein; AN924_RS03030; phage(gi100028)     0.0                 MSYKGMSYLRKKLALYQLGVKKRYRFYAMADRDNTKSFIIPDNVKSMYNSVMGWTAHSVDALADRIIFREFANDDFEATEIFDANNPDIFFDTAIQSALIASCCFVYLVPNPDGLPKMQVIEASKATGVIDTTTFLLTEGYAILEVDENDNPVLEAYFTKDVTWYYPKGANPYSISNPTGQPLLVPIIHRPDAVRPFGRSRITRAGMYNQLAAKRTLERAEVTAEFYSFPQKYVLGTSQDADPMEKWKTTVSSLLEITKDDDGDSPNVGQFNTASMAPFIDQLRMYASLFAGGSGLTMDDLGFPSDNPSSVEAIKAAHENLRAAGRKAQRSIASGLLNVAYVAVCLRDRYQYTREQFLNTKIKWEPLFEADANMLTMIGDGAIKLNQALPGYINAETIRDLTGIAGDMSATPKLAEVVANE
complement(621380..621739)         PHAGE_Mycoba_Xeno_NC_031243: hypothetical protein; AN924_RS03035; phage(gi100001)     7.50e-05            MKKSCAFCGRSFTAESKRVKYCSDKCRKDGARDKQRKLMKQKRANLKKQKSKKDNPNNQPAKKRKKKKNLLKYYQDFKTKILANEAEFGFTSRTIVEGVEVHEPDFEEQVINKIKEQPK
complement(621831..622178)         PHAGE_Lactoc_50101_NC_031040: hypothetical protein; AN924_RS03040; phage(gi100027)     3.56e-47            MRADKSGTHRVAFEKNKKRILKTATHCGICGQLVDKKLKYPNPMCAVIDHVVPLAKGGHPSLIENLQLAHMSCNRIKSDKLFADNSKAEQKTLGNRNLPQSRDWSQFISVKSEGG
complement(622275..622709)         PHAGE_Strept_phiARI0462_NC_031942: hypothetical protein; AN924_RS03045; phage(gi100024)     1.19e-27            MNKAKAILKDLRNLDLYIASLIRRREKIEASLLSSPKWTADKVSGGAKKKQDDVYVELMATADDIEAKTVEAIKKQRELQSMIDGLSNSDSQTVLSMVYIDKMSPWQVMDALNCSESTYYRILRVATRELNEMTVNDRDLQKIQ
complement(622782..623096)         PHAGE_Lactoc_98201_NC_031064: hypothetical protein; AN924_RS03050; phage(gi100028)     2.21e-17            MTLFDEVQQLSSESYDKWFERYFKKYDLEKVIKKSAMQGYSGHLISVLKVKDDYTRRRLDDERTLEKIKELLGDGFKVEYHSTYSKNLFTGEDFITNKQIHISW
complement(623285..623500)         PHAGE_Lactoc_WRP3_NC_027341: hypothetical protein; AN924_RS03055; phage(gi849250848)     6.43e-05            MTKTQEPCLAKIGKYWERADFLGVFQHSGTNLIFGHQFAGPVAVVRFRGRLVKVEIENIDFCEVENEQAAT
complement(623502..623810)         PHAGE_Strept_A25_NC_028697: hypothetical protein; AN924_RS03060; phage(gi966201387)     7.82e-27            MKEIDPLVLVTLCIVIALFAAVTEVKVLREQVKRLEEREMVIIHKVDNAGVTMVGKVTRKDIIDGRYYVEIGAYGKFLVTKGQFETINIGDDIPDYLQGRGS
complement(624340..625719)         PHAGE_Strept_phiARI0131_1_NC_031901: hypothetical protein; AN924_RS03065; phage(gi100035)     6.86e-158           MAVIGDVVNISVKQFTRTKKKVLDENGEKVEIDAIVSDSPRNVLLAMKSDNKLNDFLRHNEFTGEHEIVADVKLDAISMRKGQLPSAFESYLSVYLENHFKVVFKTRALQDGIEAFFAEKTYNPVQEYMEHAYDSWDHKERLNQVFQTWLGAEDSIYVQKIAEMFFVGAVSKVFNPWVKFDYTLDLVGGQGAGKTTFLQKIAVDWYTDSAKDFMDKDNYEIMLKSLIVNDDEMVASRKTTFDELKAFVTKTDLTFRRSYGRRAEKFPKNFVIARTSNKVEYLGDKTGERRFLPILVDAAKQFVKPFDMTDNDVLQLWGEAVAIYKKGFTLTFDEDFEDELAVYKERFTYRDEAENQIYDYLDMLVPEEWESMSVVQQHQYTWAYFNNGVYRNDAGFIYEGVKPQESVSSKQILKNVFDIDVAKGDKLARKIKLIMDNNQDWEYKVKKVNGKAIRGYFRK
complement(625703..626530)         PHAGE_Strept_phiARI0131_1_NC_031901: hypothetical protein; AN924_RS03070; phage(gi100036)     3.82e-118           MGMKKAALAYQKKGFSVIPISPSNKQPMIKFADKPAMTAQEIEDFWSQYPDSNIAVRTDKFFVIDIDLHGKHNGYESLANWEHLNLITPTLQAKTASGGKHIFYFKHPDVSMTQMIGFLPGVDVKAHPNNYVLVAPSKTPKGEYAWDLEKSKEGGTMVTASRALVMAIKQEYLKKNNRSELDDIYYQIRNGAGKRNRTTEVFEMIVKGFGEEGSRNDTAAKFAGTLLARSVDPNCVLELARIANNNSADPLSDRELSRTVDSMVQKHMRGGGSDW
complement(626541..626939)         PHAGE_Strept_SMP_NC_008721: single-strand binding protein; AN924_RS03075; phage(gi119953767)     6.36e-91            MINNVVLVGRMTRDAELRYTPSNQAVATFTLAVNRNFKNQDGEREADFINVVIWRQQAENLANWAKKGALIGVTGRIQTRSYDNQQGQRVYVTEVVAESFQLLESRGQQSNSQDGSFGNSSPMDIQDEDLPF
complement(626936..627232)         hypothetical protein; AN924_RS03080                                                  N/A                 MGFTELGRKRPIKIQGDTYDEILIYKYKGEVWGVCYKGREIDCVYNYTKEDFFYSRIWGMTLKEIVKKIIQPLKRTEPGIFAMIDYELVRKALKVEKL
complement(627232..627930)         PHAGE_Strept_SMP_NC_008721: hypothetical protein; AN924_RS03085; phage(gi119953766)     2.34e-153           MTVKESPIFATLCSIQTELVAPKGQYNSFGKYNYRSAEDILEALKPLLKKHDASLVLNDDIEQIGDRYYVRATVTLFACGSSISAQASAREEDTKKGMDGSQITGTASSYARKYALNGLFAIDDNKDPDTDEYANQTGKQAQAQKAAQSKSTSNPKQNQNASGSVKYITGAQAKKLREDIKNIAEASGGPVNTVGVWFIGQLGVDKIESIPADRLKEAQDLIAKTKKAKGME
complement(627940..628259)         hypothetical protein; AN924_RS03090                                                  N/A                 MKISNKLIVLREKKMGILCQKSKIIPIHLQRKQVLKKSVVPYHFHTSIINKNPKLKLLRKFMIVKSSWMLSIHLLILMEKRFLKLFPKNQIYLMIWKHSNNFAA
complement(628280..629452)         PHAGE_Strept_phiARI0460_1_NC_031913: hypothetical protein; AN924_RS03095; phage(gi100036)     0.0                 MEIELRKWQAEAVKRSDRDCPGIFLEGLGGRGKTICAFEIAKHKGAKKVLVLNNRLSILNGWIDTHNKLYSQDFRLEAMTDKRMQNIVANGEVLEFDVLIVDEWQNMSSEANYKAYKKIRRDYSIGLSATPIRKKGQNFYPLEKTIFGQAEPNNKFDWQKQHGKMKYDRFSYSKEKWEDFRDYESYVSGLPNFFRWEEIEEIEGAEENNGFEVIFEPMWCLPANPEELDQLRRVNIVGKNGKYAMAKQSFGRKTFERYLTQTGFEVDFPKLKAVNADTPMLLQLDILLAKQSEMLIVSKSKQIVEVIYERHPEIGIWTGDKKEGHDRTNMVATSQVLGVGVDGLQHRFKTIVVLDPSQPSDGDYDDYRQLLWRITGSRQQHDVRVVEFYF
complement(629421..629885)         PHAGE_Strept_phiARI0131_1_NC_031901: hypothetical protein; AN924_RS03100; phage(gi100041)     4.61e-74            MRILAIDPSSNRIETSTTGIVLLDNAGLVSYWVVPFGARNFSRWFREVGRDLEYDVVIVEEYQVRDNDYSRDNSVAETVEAVQACFPNVELVRNAGYVSDIPDQLLRKLGLWTFDKSHHQDVRAAARLALFWAQRKDIEEVIQDIGNRITQMAS
complement(629866..630111)         hypothetical protein; AN924_RS03105                                                  N/A                 MMGTLFEQRPRFEQLSTPGYRIALMANELTDLFGISFKEALKCIELDHKINDYDVKDGQLAGFGELLRDYLEVKQNENPSN
complement(630108..630587)         PHAGE_Strept_SMP_NC_008721: hypothetical protein; AN924_RS03110; phage(gi119953762)     1.18e-108           MASIYELTGIFKQIAEMEGIDEETKLDTLESIDWTEQFEEKVENTVKVIKNKEADVDQLKEEIDRLTKRKKSIENDITRLKTGLQGAFEITGHDKIKTLLFTVSLANNQPSVVVDEDLLPKKYFIQTLKPDKTAIKELLKAGKKVKGAVLQESRSLRIR
complement(630587..630928)         PHAGE_Strept_phiARI0460_1_NC_031913: hypothetical protein; AN924_RS03115; phage(gi100041)     8.91e-63            MTQAERIREYYKQHPAASYDEVAEALKTSNSNVRANVSKDIKAGRCVRLEDKSLDYSMHYIKNEALADLINWKNDTRREWVDMLTRAAEKETDNNTMRLLIKEANKLMKEVTE
complement(631075..631323)         hypothetical protein; AN924_RS03120                                                  N/A                 MTEAIMTLSLFAVPLLAVGIVEHRKAEKRRMHKEFEEIRRRDYLYGFKAGMGYQSTCDTEKARNGLKRDAQQVDKEMARYAG
complement(631364..631618)         PHAGE_Strept_phi3396_NC_009018: hypothetical protein; AN924_RS03125; phage(gi126011071)     1.61e-21            MDKIFVELSDWIKSIIRDVVNEILLEKDNDDGFPEMMNRKDCIRFLKVDGTVFDKYRKLPNFPKEQEGTKWKKRAIKIWLSEKD
complement(631692..632018)         hypothetical protein; AN924_RS03130                                                  N/A                 MVENLLGIPCGHNPVVLGSVVDGNTKIFGEIVTVFSGDIIFGNLKKLDVYTEGEILKLSDLYDKYKDYISPNDSLYVVVTNGLSGTIYDCGHTRRGIWHIFAKTAGYA
complement(632088..632288)         PHAGE_Strept_9872_NC_031094: hypothetical protein; AN924_RS03135; phage(gi100026)     5.60e-14            MAKPKITIAELRAKNNKMSQKELASKIGVAYQTIGAWEDDITVIKGDNLLKLCEFFGVSSSDLLGR
632473..632853                     PHAGE_Strept_TP_J34_NC_020197: putative CI repressor homolog; AN924_RS03140; phage(gi444475878)     3.37e-27            MADAKIKYPEVGQRIRELREMRGFEQLDIANQLGYKSQSTISKWESGVNLPTGKKLILLAEMLDTSTDYILHGKISDTSTKDTTPTIDFKEMAAESMSYDGMPLNDEDIDLIASILETRMKNRDKE
632860..633243                     PHAGE_Strept_315.4_NC_004587: hypothetical protein; AN924_RS03145; phage(gi28876378)     2.00e-50            MMTPESVCAERGIDLVYFDGRDSDKKGIYNKRANMIAVDAYLDEIQHKKVIYHELGHENHDPAQYDRRREQYELQADRNMIHYLVKEELSLMDDVKEFNYVHFMEKYDLKTIVNETMVIEEFNNLVN
633291..634022                     PHAGE_Strept_phiNJ2_NC_019418: putative protease; AN924_RS03150; phage(gi414090257)     2.76e-34            MKKNNFVKIILIIFAIALVVAIAAMLMPVAFVGGLGAVWYFTKKKPDSNKRNISIAFAVVGLLGSIFITPAMLNNQKNTSTTVATAPSISSTSSTETSTSTSSTTEASSSTEESTEPTTKNDGPEYTEESNAAFATAFMNALNQSLADNGVDINVRVQYYGKNLIHVIVPQDFKYEPNTSIQKVADSVFQAKENYFTEWAIDNGYDLGYTYAPKLYINAEDDTTLAEEEGILERKMELKIDNN
634219..635376                     PHAGE_Strept_phiARI0131_2_NC_031941: hypothetical protein; AN924_RS03155; phage(gi100037)     8.11e-125           MKYTKTKYPNIFTYETQKGLRYYVRRGYFVNGDKKEFSKSGLRSLKDAQRILRDIEERIYHDEMDVNLELTLNEYWEIYSAKKEKTGQWNDTSIYTNAGIYRTMIKEKWGNLPLKKINRNDYEEHLAEMLGQYRRNSVLTSNRLLNSILNDAVKNGNLRQNKLSGIYLGESELEPLNKELKIDDFQTWIKTAEELLSTTHFAFVYLTIFGLRRGEVCGIRFMDVTFDSNNRAVLNIRDSRSNRTKDGAGRTKTESSVRYVVLNDRGSELLLQIMKTAKQVKKKADVIVKQEKDYLSIRIKNNKYYLERPAFLNKIFKRVSEECGIYITPHIMRHFFTTQSLIAGARPEDVMHFLGHASLQTTKQYTHIKEERAHNVTDLFDKKVL
635606..636532                     PHAGE_Lactoc_P087_NC_012663: putative cysteine synthase; AN924_RS03160; phage(gi229605000)     3.56e-112           MAIYQNITQLVGKTPVIKLNNIVPEGAAEVYVKLEAFNPGSSVKDRIALAMIEDAEKAGTIKPGDTIVEPTSGNTGIGLAWVGAAKGYKVIIVMPETMSVERRKIIQAYGAELVLTPGSEGMKGAIAKAKEIAEEKNGWVPFQFANPSNPKVHEDTTGQEILEDFGTTGLDAFVSGVGTGGTVSGVSHVLKTANPDIAIYAVEADESAVLSGEAPGPHKIQGISAGFIPDTLDTSAYDGIIRVKSDDALATGRAIGGKEGFLVGISSGAAIHAAIEVAKELGTGKKVLAILPDNGERYLSTALYEFND
646187..646198                     attR                                                                                 N/A                 AATTATATCATT

#### region 3 ####
1073202..1074404                   PHAGE_Bacill_PfEFR_5_NC_031055: hypothetical protein; AN924_RS05455; phage(gi100021)     1.19e-33            MRVVFGIDVSKVSSEVAILVNGEKVHNYTMSNDAIGFSRLLGDLKTVHKPEIIFEATGVYSRRLQSFLDEHGYAYTRLNPLEAKKQLDSLRVRKTDQIDAEKLAQSQFVLNRKTTYVQEEIYQNLRDLSRFYQNLTEDIVRAKNRLHKALQVTFPELENILSTPSGEQYWNLVIAFPCKDFVLDLSKDELSESIRQSTSKRISDKRVAYLAEKLIALANQSYCAVKKTSPMLEEVRYYAKELFRLSEQRQTILDEMVELAQPLPEYDILLSIPGIAETTATSIIGELGDIRRFQSANQINAFIGIDLRHYESGNFLAKEHITKRGNPYARKILFKCIHNIASASHTNPCHIADFYEKRKRQSQTTSTKPHTIASIHRLIRTMYYLIMHNKLYDYASTQNR
1074594..1074860                   hypothetical protein; AN924_RS10975                                                  N/A                 MTGSFRLKKKSILDNFLQSFFFMLKIKNSQKRRNINVSKSLITCYLSQTSSIFYIFRSLSTCCKTLLAGFYFFVNFIDNSVNNLILTQ
complement(1074844..1075938)       DNA replication and repair protein RecF; AN924_RS05460                               N/A                 MWLERLELQHFRNYNQLDIEFHKGLNVFLGENAQGKTNILESIYVLALTRSHRTRTDKDLLQFQEKELSISGLLHRTSGKVPLDIHLTDKGRVTKVNHLKQAKLSNYIGHMNVVLFAPEDLQLIKGAPALRRKFIDVELGQIKPLYLSDLSNYNHVLKQRNTYLKSTDKIDENFLSVLDQQLAEYGSRVIQHRIDFLKKLEEFGNRKVQEISGNREELTIEYQTSIKLTDDVNLIDKFLTELERCRKRDLFKKNTGVGPHRDDVAFFINGMNAHYGSQGQHRSLVLSLKLAEIELMKEVTREYPILLLDDVMSELDNNRQIKLLETITDTIQTFITTTSLDHLHKLPDSLKIFHIESGKVTESE
complement(1075941..1076324)       S4 domain-containing protein YaaA; AN924_RS05465                                     N/A                 MEFKLFDDYITLQALLKTTGILHSGGAIKGFLEENTILFNGEDEKRRGKKIRVGDVITLPDHNTSITIVAPSAEEIKQHQEDQAEKERVAAIVKKLNQENKKNKKQVKTPKKATKNTERKPVRFPGM
1076349..1076367                   attL                                                                                 N/A                 TATCACAAAATGGTATAAT
complement(1076462..1077634)       PHAGE_Lactoc_bIL310_NC_002669: integrase; AN924_RS05470; phage(gi13095863)           1.94e-85            MIMKITEVKKKNGATVYRASVYLGIDAITGKKVKTNVTGRTKKEVKNKTQQAIATFKTDGATRYQNATITSYKELAELWWNSYKHTVKPNTRGNIRGLLKNHVIPLFGAYKLDKLTTPLLQSIVIKLADKANTGEAGAYLHYDKIHALNKRILQYGVVMQVLPYNPAREVILPRNAKKATRKKVKHFNDEQLKQFLGYLDGLDLTNYRNLYEATLYKFLLATGCRINEVLALHWSDIDLNNATVSITKTLNRYGSINSPKSNASIRDINIDSQTVAMMKEYRRRQIQEAWTLGRSETVVFSDFIHDYPEDKTLGNRLTTRLRNIGLPNIGFHGFRHTHASLLLNSGIPYKELQHRLGHSRISITMDIYSHLSKENAKNAVAFYEKALGNL
complement(1077799..1078629)       PHAGE_Acinet_LZ35_NC_031117: hypothetical protein; AN924_RS05475; phage(gi100014)     2.24e-09            MVKINANGKEITLLSTNTDYVSLTDIAKYRNPDAPADIIKNWMRSRNTIEFLGAWEKINNENFKLVEFDQFRSEAGLNGFVLSPQKWIKETNAIGITSQSGRYGGTFAHSDIAFEFASWLSPEFKLYIIQDYQRLKQEEAYKNQLDWQVNRYISKLNYTIQTDAIKENIVPTLQPYQISFAYSSEADLINVALFGMTAKEFKNAYPDREGNQRDNATIEQLLVLNNLQSLNAEMIKQGLSQSNRLTELNRIAKEQLDVLYKNNQKALDSLKRLSDK
complement(1078993..1079706)       PHAGE_Strept_EJ_1_NC_005294: cI repressor; AN924_RS05480; phage(gi39653678)          8.76e-20            MAKNSPQDIKNREYFSANLNRIMKEKGVRQIDIHNDLDIPKSTITGYVKGRSLPTSGNLQKLADYLNVKKSDLDSRFSNNDVYKEFLLMLEKQLEEKKYLVNSVSKEKIFQKVKERERRDKELIERVKGMNRSVKPEEFLSTITESLEEYNPKNDYGLLMDLALKTSSILFWLDIVFQKRTSEFYIVFEDKNFNENYYTHFYEKINVLFEEIKAAALEEARKDKNDFEDYKLTWGLD
1079860..1080087                   PHAGE_Strept_phiARI0131_1_NC_031901: hypothetical protein; AN924_RS05485; phage(gi100001)     4.46e-13            MTQWTLKACRVNAGYTLRQVAKKVGKNFQTISKYEKDSTIIPFELLKDLSKLYRVKLDDIFLGDSTKKIELTPEE
1080106..1080852                   PHAGE_Clostr_phiCT19406A_NC_030950: hypothetical protein; AN924_RS05490; phage(gi100007)     5.82e-30            MRRNYSKVIEEMRTIHGLNLVAIGQRIGTDPRTVGKWAQGKHQPNKDSRKKINNLYREVKQSMTTQTTIEPFEDFYDWSKMKKKKPTTEVIATQQFGNKSFEIYGNKDNPLFIAVEVAEMIEVQNTTDLLKRIDEDEKLTYVISRAGQKREVNMLTEFGLYEVLFQSRKPKAKEFKKVVKNILKEIRVNGYYMQGELIQDQPTQSAIELNSDMAYIKNRLAELQSMTTMADIKIGLAKTYRIAELMED
1080865..1081491                   PHAGE_Salmon_118970_sal4_NC_030919: hypothetical protein; AN924_RS05495; phage(gi100042)     1.89e-19            MELVYMDGRKEPYTLSSIVAECANISHHAVQEHIRKQKDRLERFGKVSFQMRPLPSGQQAKDYILNEQQATLLITFLKNTEQVANFKENLVKAFFEMRDELAQFRYQRALEKPKRKALHEAIETWQEAPKHAHSTVTNLLLKGTTGMNKRQLMAHRGGHNGIDSLTSQELIRYQALEDMAIAMINLGMTYQDIKNMVFRPLKNAPQGA
1081930..1082319                   hypothetical protein; AN924_RS05500                                                  N/A                 MKDNNRETIIHFEMSNQEYAPVKNAISEELKTVISKVYQLDHETGWTLHYLTEIMLNHFHEDVARVQYGDLTPIECSLNSIASRVEKVRIELLKAGYEDKIEVGNPMWYLKLALQDFEQMKKEMKKCKK
1082307..1082510                   hypothetical protein; AN924_RS05505                                                  N/A                 MQEMTIETALTLIAIFTPLNLYLWFGVGLGTFRLDIEPKIKTEGKYTKPIENERYGAYIQLAGKRYN
1082668..1083006                   PHAGE_Strept_T12_NC_028700: hypothetical protein; AN924_RS05510; phage(gi966201497)     1.76e-11            MTENRLSPHLYKVFKLLPLGMDLPITGADMERLTGLDVRTIREHIRQLIVDYGIPVCGGRDNKLGGYYIPQNEVERLAGVLPLQRQYDQEHKRIHALLTADLQDWRKYRDEA
1082996..1083280                   PHAGE_Lactoc_bIL310_NC_002669: hypothetical protein; AN924_RS05515; phage(gi13095880)     3.12e-07            MKLELTAQSEADLKTGILELIENYLEAREQTPPRLLGLITAQQVKDELGIKDKTLKRWEDNGLRRYQPPLEDTRKIFYRVSDILVFLGVENGKN
1083267..1084082                   PHAGE_Strept_phi3396_NC_009018: putative replication protein; AN924_RS05520; phage(gi126011075)     1.28e-79            MAKTKIYFWLKIDKKFFDNIFIKRLKTIPGGYTMTVIYIRLMLESLESDCILYYEGYFENLKEELALKLDVSEDDIDMTMAYFTKCGLIQIDEDKNAELPQAKAMVMSETNWASYKREQRQNKERLDNVQKSLTNSNSCPTEIEIEKDIKKDIDINIELEVDNKKTATDTNIYDYYQQRIGSLDGYQYEKLKDYLDIDKLEPELVKRAIDRGADNSKRNFGYINKILKNWAQNGIRTIAQQDEEQRQFVDSKANKQKSNDWVPDPNYPPPY
1084095..1084553                   hypothetical protein; AN924_RS05525                                                  N/A                 MKEQEFFEQAEKELEELNQHRADFMTMDFKELNNADYINFLNIGNRIFSEDTTLNVYELYKHPDTRAKCFATIAKIAYHVNNMFQTEERMRTMIDSLELHFQNMVKKLVHQTDSDKLAELLLEIKKDNPNMTAEQESQFIRDIAVSGLLAMQ
1084631..1085179                   hypothetical protein; AN924_RS05530                                                  N/A                 MTLNTFSDTANTFTFNYTFKDHDTAQVAGHALMGYMTGTFEQPGIEVYYDNDKVGGDYNRLAVEYVADTELTETFRRICDSFQGYYNDPEAETDVEDQYRLERVEQLKQSETFDSLLEKVVIYELELLDYAERLLSDDPIPTDTEMAYMTLNLIGGKGVGLFKSLDEDNEYSGLAYYNAEAE
1085229..1085620                   hypothetical protein; AN924_RS05535                                                  N/A                 MMKNKGGRPTKMTQGTVKKLEEAFLRGLSDEEACLYANQPCMIIARKTHSLLTEKNYLSNVLKHELNIYQKRLKTGMWTCQNGTNGKMPNLRLRQNLNMMVWYPLRLIIHLKIRLKSYEQSLLKMRDAA
1085958..1087160                   PHAGE_Bacill_PfEFR_5_NC_031055: hypothetical protein; AN924_RS05540; phage(gi100021)     1.17e-33            MRVVFGIDVSKVSSEVAILVNGEKVHNYTMSNDAIGFSRLLGDLKTVHKPEIIFEATGVYSRRLQSFLDEHGYAYTRLNPLEAKKQLDSLRVRKTDQIDAEKLAQSQFVLNRKTTYVQEEIYQNLRDLSRFYQNLTEDIVRAKNRLHKALQVTFPELENILSTPSGEQYWNLVIAFPCKDFVLDLSKDELSESIRQSTSKRISDKRVAYLAEKLIALANQSYCAVKKTSPMLEEVRYYAKELFRLSEQRQTILDEMVELAQPLPEYDILLSIPGIAETTATSIIGELGDIRRFQSANQINAFIGIDLRHYESGNFLAKEHITKRGNPYARKILFKCIHNIASASHTNPCHIANFYEKRKRQSQTTSTKPHTIASIHRLIRTMYYLIMHNKLYDYASTQNR
1087520..1087807                   PHAGE_Strept_9874_NC_031023: hypothetical protein; AN924_RS05545; phage(gi100048)     9.76e-06            MFEFDPEDYKGKVHGWQREAPNEVNEILKAINAIAKPRHQAILIMSYILPEKIRSAKQAQRLGIAASTYYLAKNEALKEFAGQYRDGSLLQYLDS
1088176..1088194                   attR                                                                                 N/A                 TATCACAAAATGGTATAAT
1088225..1089478                   insulinase family protein; AN924_RS05550                                             N/A                 MKLQEGVDLHFIDTDQFTTNRIRIRFAAEMSEATVAGRVLVANIFEMGNQEFQTAQAVRRRLAELYGAQFSTSVSKRGRVHCVDVTISYVSPRHLPENEDITVEILDFLYTCIFRPLKKGRGFDSQIFEVEKTNLINFLQSEIEDNFYHADVEMSKLFYKDPSLQIPRVGRLDLVEKETAESTFQIYRNMLRMDKIDIFVLGKVDREQVKRKLEDFGFTYRNPKLELEYNQEYSNITQEKIERKQARQSILELAYHLQVVYNDVNYPALMVFNGLLGAFSHSKLFMNVREKESLAYTIGSQVSIFSGMLKVYAGISHENRLRVMKLISKQLLDLKCGKFTEEELELTKNMLIHSATLAQDRQNNLIEQVYNQVTLGNRNLSWLDWIEAIKSVSIEDVIRVGQMINLQAVYFMEGTEE
1089475..1090758                   PHAGE_Bacill_G_NC_023719: gp2; AN924_RS05555; phage(gi593777470)                     3.90e-17            MKLVEKKYPYMKESVFYGKVDNGLTVILLPKVDFHETYGILTTNFGGIHTRFTLANGKSVVYPAGIAHFLEHKLFETENEEDIMNEFAKLGASANAYTSFRQTSYLFSTTQKVLESLSLLQSFVREPYFTEDNVEREQGIIEQEIEMYQDDADYRLFTGILSSLYPESPLAYDIAGTVESIAAITADDLHENFEVFYHPSNMNLFVIGNFDLEAVWKQISSYQVAQMDNPAQSFELAGVQKLPIQEHLSEQFEVSTPKLAVGLRGNDEVDKETIQKYRLSLQFLFAMLFGWTSKRYQQLYEQGKIDSSFQFQLEVTPEYHYLIISGDTQEPITLSSILMKALRKFEDDADVTEDHLQLLKNEMYGDFIRSLNSLEFTASHFVSQYSEYENVFDIPQMIQSLQLDDIREAGRRFIDHCDMTDFTIFPK

#### region 4 ####
1761486..1762160                   PHAGE_Strept_20617_NC_023503: 3-dehydroquinate dehydratase I; AN924_RS08875; phage(gi588295145)     9.79e-107           MKIVVPIMPRNLEEVETIDVERLAEADIVEWRADYLPKDDILRVAPAIFEKCSGKEVVFTIRTTREGGHLDLDDQEYVNVIKEVATLYQPDYIDFEYYSYKSVFEQMLEFPNLVLSYHNFEETPSNYMEIMSELTSLSPAVVKMAVMAKTEQDVLDVMNYTRGFKSLNTEQIFATIAMGELGKLTRIAGVITGSCWTFASLDETSAPGQMSLSNTRKFLEILEN
1762164..1763330                   chorismate synthase; AN924_RS08880                                                   N/A                 MRYLTAGESHGPRLTAIIEGVPAGLPLTAEDINEELKRRQGGYGRGSRMQIETDRVEITAGVRHGKTTGAPITLNVTNKDHQKWLDIMAVEDIEEKLKSKRRIKHPRPGHADLVGGMKYRFDDLRNSLERSSARETTMRVAVGAVAKRILAELDIEIANHVVVFGGKEIDVPDGLSVAEIKERAAQSEVSIVNQEREEEIKAYIDQIKRDGDTIGGVIETVVGGVPAGLGSYVQWDKKLDAKLAQAVVSINAFKGVEFGVGFQAGYLKGSQVMDEILWSQEKGYTRRTNNLGGFEGGMTNGEALIIRGVMKPIPTLYKPLMSVDIDTHEPYKATVERSDPTALPAAGVVMESVVATTLATEILEKFSSDNMEELKAAVASHRDYVKNF
1763338..1764441                   prephenate dehydrogenase; AN924_RS08885                                              N/A                 MKKTILIVGLGLIGSSLALCIRKDHPDYHLIGFDPNEQSCQIALGKGMVDEVSTELEGVAKQADVILLCVPIQVSLRLIEEFSALELKDTVLITDAGSTKSAIVAAAEEHLAPRQINFIGGHPMAGSHKSGASAADLHLFENAYYIMTPCQATKQDAVPRLTDLLSGTGARFVQIDAAEHDRVTSQISHFPHVLASSLMHQAGEYAQEHSFTNNFAAGGFRDMTRIAESEPSMWTSILLTNADSILNRIEEFQERLSEISDVLRSGDQKAIWDFFDKGRQTRRAMEIHKRAGVDSFYDLFLSVPDEEDTILKVLEVLRGISIVNIRINEENREDIHGILQITFKNKGNLEDAAKRLREQTTYKIHLD
1764451..1764789                   YlbF/YmcA family competence regulator; AN924_RS08890                                 N/A                 MSTNIYDIANELERAIRNLPEYKAVEAVKVSVEGNSEAKEILESYISFQKEIQSKLQAGEIPTEADQKKMLDFNKKVQGNPLLTEYFSKQQQLGTYVADLERIIFKPLNELL
1764815..1765012                   hypothetical protein; AN924_RS11085                                                  N/A                 MLGHGLTPSIRCLRRVLISKYRFRNGTWGVRTLFLPFVKSIKVFDEKYFEFNSQNKEIVLFWTTF
complement(1765092..1766294)       PHAGE_Bacill_PfEFR_5_NC_031055: hypothetical protein; AN924_RS08895; phage(gi100021)     1.07e-32            MRAVFGIDVSKASSEVAILVNGEKVHGYTISNDALGFARLLGDLKTVHKPEIIFEATGVYSRRLQAFLEDNGYAYTRLNPLEAKKQLDSLRVRKTDQIDAEKLAQSQFVLNRKPTYVQEEVYQELRDLSRFYQNLTEDIVRAKNRLHKVLQVTFPELETILSTPTGEQYGNLVVAFPCKDFVLDLSKDELSESIRQSTSKRISDKRVAYLAEKLIALANQSYCAVKKTSPMLEEVRYYAQELLRLSERRKAVLDQMVELAQPLPEYDILLSIPGIAETTATSIIGELGDIRRFQSANQINAFIGIDLRHYESGNFLAKEHITKRGNPYARKILFKCIHNIASASHTNPCHIADFYEKRKRQSQTTSTKPHTIASIHRLIRTMYYLIMHNKLYDYASTQNR
complement(1766361..1766435)       transposase; AN924_RS11090                                                           N/A                 LTLDVATKTGKTPVLERMLSKYVGR
1766569..1766823                   hypothetical protein; AN924_RS08900                                                  N/A                 MNKRTKKKYKPFKELWDCMEWVMFRLNRHVTRLDSLENRLENMRVIDSANIQTINRKFEEYEKRVETLEREVKQLKKPWYKRRK
1766823..1767053                   PHAGE_Entero_phiFL4A_NC_013644: hypothetical protein; AN924_RS08905; phage(gi281416471)     1.87e-07            MAEVVTMDELAKNKERGVGCRGILKAELETVTNIESIVIVSLNKNNQINVSYSRNSSLEALGMLDIGKAILLDEMQ
1767137..1768552                   PHAGE_Lactoc_63301_NC_031017: hypothetical protein; AN924_RS08910; phage(gi100030)     0.0                 MVTKTKTRLGNQRPTQSVTLHYAESLAHEAIELYQKTGRSCYPWQVNLLEHIMGIDTEGLWVHQKYGYAIPRRNGKTEDVYMLELWALHHGLKILHTAHRISTSHSSFEALKKLLEDMGYVDDVDFVSNKAKGQERIEFKSTGSVIQYRTRTANGGLGEGFDLLIIDEAQEYTAEQESALKYTVTDSDNPMTVMCGTPPTMVSTGTVFTNYRTKVLAGKSEYSGWSEWSVEDIKDVNDTDSWYLTNPSLGYHLTERKIKAEIGDDELDHNIQRLGYWPSFNQKSAISENEWKRLEVEAVPELTGKLFVGIKYGQDGANVSMAIAARTDDKKIFTEVIDCQSVRNGMQWIINFLQTADIEKVVVDGANGQTLLANEMKDFKLRKPIMPTVSEIITANSVWEQAIVQETLRHANEPSLTDVVTNCDKRNIGSNGGFGYKSLYDDRDISLMDSALLAHWACYMTKPKRKQRISY
1768633..1769097                   PHAGE_Lactoc_50101_NC_031040: hypothetical protein; AN924_RS08915; phage(gi100033)     5.57e-32            MMSFKPIETQEELDRIIGERLGRQKEKYADYDQLKNRVSELEKENGVLKSAAESTKASTSDLEKQIAELQGQVKTYEGKDLRLRVAVANGLPIELADRLAGDDEEAIKADAERLASFMKPTEPTPPMASTEPNVESGSAEDEALKGMLRKMRGE
1769101..1769991                   PHAGE_Lactoc_63301_NC_031017: hypothetical protein; AN924_RS08920; phage(gi100032)     6.94e-79            MATLRSGDMFPEQTVKDIFSKVKGHSTLAKLSTQEPIPFTGTDTFVFNLEGNAEIVGEGEPSNAGNATMKPKVIKPVLITYQARVSEEFVKCSEEKQLNYLKSFIDGLAKKVAQAIDIASFHGLEPKSMTAASFKETNSFDGLITGNVVEYDANTIDECIDAAVATVTANEGEVNGIALSPAAGAALGKIKVNGVVQYPEYRFGQNPEAFYGMKSDVNKTLATVASGAKKDFAIVGDFENALKWGYAENIPLEIIEFGDPDGAGRDLKRYREVCLRTEVYAGWGILDPESFARVEG
1769993..1770211                   PHAGE_Lactoc_63301_NC_031017: hypothetical protein; AN924_RS08925; phage(gi100033)     6.21e-06            MEYINKKTKATVETDAKLAGDWVPASEFEKAIENLTVPQLKGKLDELGIEYNKKAQKAELLELLEAAKSEME
1770215..1770610                   PHAGE_Lactoc_63301_NC_031017: hypothetical protein; AN924_RS08930; phage(gi100034)     1.78e-65            MEPFATIEDLSTLWRGLKPAETKRAEALLKVVSDSLRVEAEKVGKDLDKMVEAKSYFATVVKSVTIDVVARTLMTSTDQEPMTQYSESALGYSVSGSYLVPGGGLFIKDSELKRLGLKKQRFGVIELYDKD
1770597..1770935                   PHAGE_Lactoc_63301_NC_031017: hypothetical protein; AN924_RS08935; phage(gi100035)     7.10e-46            MTRINGRPIVLIDKQVIGKDSFGHPKTADVEIEVENVLIAPATTEDITNQINLTGKKVVYTLAIPKGDMHDWTNKEVRFFGQRWRTVGEPLEGLEHLIPLGWNKKVQVERYG
1770928..1771167                   PHAGE_Lactoc_63301_NC_031017: hypothetical protein; AN924_RS08940; phage(gi100036)     2.90e-29            MARMKFKLNRAGVRDLLKSPEMQAVLTDKANAIRNRAGDGYESDIYVGKTRANAMVYADSIKAKRDNKKHNTLLKAVKS
1771164..1771499                   PHAGE_Lactoc_50101_NC_031040: hypothetical protein; AN924_RS08945; phage(gi100039)     1.03e-38            MIEVITLNFLTEHLSVPVYTEHEEEMPDSFVVFEKTSGGKKNHLNQATLAIQSYGQSLEEAAFLNEEVKQAVEKMVELPSISRVELNSDYNFTDTETKRYRYQAVVDFIYF
1771515..1772102                   PHAGE_Lactoc_50101_NC_031040: hypothetical protein; AN924_RS08950; phage(gi100040)     4.42e-74            MADAKLVSSAKPDIAGAISSAPTGTSLPTNATTKLNTAFKNLGYISEDGLTNEDTRESEELKAWGGDVVDTPQTGKSDKFTYTLIEVLNVDVLKEVYGPENVKGDLESGIAVEVNSKELPTHPLVVDMLLKNGAKKRIVIPNAKVLEVGEITYADSDLAGYETTIQALPDSKGNTHYEYIKGASESTGTSSPSSS
1772113..1772391                   PHAGE_Strept_315.3_NC_004586: hypothetical protein; AN924_RS08955; phage(gi28876276)     5.05e-24            MFEVKTSTGLVLSIDQDRLENYELFEAIAAEESGDSGAMIRIVNLLLGDEAKKLKDHVRTEKGLVPISALGAEIKDIFEQVKDLKNSQSSPE
1772388..1772771                   PHAGE_Lactoc_63301_NC_031017: hypothetical protein; AN924_RS08960; phage(gi100040)     8.11e-34            MIAVDEDALVCDLAETYGIYDYRQLPINRVAVFACGLSESSRIKKVLSGQKEDLDTLLLAGIYDTVRLLFWAKTKDGQAGRNRPNSVAQALVGSKAEREERVFSSDEEFERAMRALEIEIGGEEHGD
1772761..1775343                   PHAGE_Lactoc_63301_NC_031017: hypothetical protein; AN924_RS08965; phage(gi100041)     0.0                 MATDLGSAYVQIVPSAKGISGSISKLLGGEVDSAGRSAGSSLGASLVSALSGALAAAGIGKIIGSALGAGADLQQSFGGLDTIYDGAQESAKQFAKEAYKAGISANTYAEQAVSMGASLKQALGGDSTKAINMANVAIMDMTDNAAKMGTDIGIIQQTYQSLARGNYAMLDNLKLGFGGTKAEMERLLTTAEGLPSAMGRKFDISNYADVVEAIHLVQESMGIAGVAAAEAQNTYSGSLAAMKASWENTLAGLSLGENIAPQLQALATTTSNFLFGNFFPMVGNIFKGLPTMLGTILGDGLGRVFGGEVSGKVMGELNKLNEIILTFYDMTFGSLSEKDNIDMLEKVGFSKETASKIVSLSSQIGSVITSFYDMIFGSLSEKDNIDFMAQMGVDEGTATTIVNFANTIRTGFEGVWSTVQTLFGQVPGFFSSIIGAIGPIITTIMDGISKLDFSGIQTLIESVLPAVQAGFQTFMSIVSPAIDSVVQSFVSMWNAAQPLITILSGALMPVFQILGSFLGGVLKGVLSGVSFAFDALKVAIEFLTPVVDFLVQALNFVQPVLSTIAEWIGVAIGMFGNLGTAGQGLSAFIKSAWTNIQSAIQTAGNIIRTVIDWIKLAFSGAGNAVGVLKNVFSLAWMGIQDAIQVAKGVIDGVISGIKGAFTSFQSVVSSVGGAVNGVITNVISTIRGIANIDLSGAGSAIMNGFLGGLQSAWEGVKSFVGGIAGWIAENKGPISYDRVLLKPAGLAIMQGLNTNLQVGFKDVMGTVSGMAGAIAKPFENQSLAYDMTSSASVDVRRNLLSSTGDLAGNDGGNSLATRLANIERFLSALVDKELAVYLDGEKLAQNSYMHQGAIMAREGI
1775343..1776038                   PHAGE_Clostr_phiCT19406C_NC_029006: tail protein; AN924_RS08970; phage(gi971821558)     2.85e-07            MNYMIINGLDTSTLADCHVLDFGKAQTSVERSEQVEVFGANGQLHVSEGAYDGYNRTFIITLRHLADAMRLIEVFQSENNTVEFGYLRDSIFYCNLVSSSYVPLGPHRWKVEITVSMHPFRYVKNPADVVLTSSGSVQNPGTVYSEPIIIIEGSGRVTLTIGQQLMELELDTRATIDCRHKRQNIYDKNGAVKNTIRKRGPFFEIAVGRSGIATSGTVSKITIKGNWRYKV
1776035..1781341                   PHAGE_Strept_315.3_NC_004586: putative platelet-binding protein; AN924_RS11095; phage(gi28876272)     1.48e-117           MIYLKDGNIPLNLAYDDDIVQEANSTYQLSFKFPLTDGKWNLLRREVFLLADDLHGEQEFFIFEVKKAKGHVQVYAKQVATLLNYYSINSISVDRVPGQTVMTALAGSVKRPCPFTFFSDILDRHTFNESNVSVMAALAKDKHSIVGQWGGDLVRDKYQVKLLKNGGIENESLFMYKKNLSSYEESENINNLKTRLHLKKTIKGQSEGEADRVIAVTVDSPLIGQYRQIYEADIEVNDQDVTDVASLTAYGKRYFSSTLCDLVENSINLDVKGKSDVSVKMFDMVSVFHERFDVDLRLKISSYHFGPMSKRLKSIGFGKVSQSFGSTVASMVAGSVDKATGRLSASFEQKLQKEIDNANRHFDAEFDKRVESINDGIEQAQAEAERYADAIKQEIDTEIAQVNQSMQAQSEEHDRQVADILSKTQSVESLANQAKSDAASALARANQVKTEAIADARAQVATVSQALNTAKSELQTAIASADQKARDSQASATALRNDLNLQASKILEQARAQTALTNRVTTVETLADGTRSTVAELSKTVNKATGDITSVTARTKTVEDTLSQTRTQYEALTQTVNTQTGQIESINRKTADLQSGIDGVTERFENLRVGGTNLFKNSDFSQGEKNWHKLPEIHNEATGKYVRLPARLWTMAQFVEVEQGEDYVISLYAKKISESSSSPRLNIKFDSLHNEDTDYVEITKTDWKRFIFKFRAKKSGKELVYFLNRNGIEVDIKNIKMEKGLLATDYSPSYEDYRSEIATYKRTAEESSAELSRQIQLADGKAVEAKTYAQQTAEGFKTRLESLESYKDAEGTRANQYLTASRTETAKQLSAERAAIATNYVAKSTYDENVRGTTLKLNEIKTTADTAKQNLATYQNTVDRKLEELTTSTQTLDGKINTASAKVDTVAGQIRTEISEVEGKIPITAGTRNLLKGTKELTDIYWTSNVTSDYYQGFRIARTAPSAATYIDTYRASTTIVPDATEYIISFYAKSSINGTPINNHFYSPNTTTRSESNTGYIGKGTDGLAIINLTTTWQRYWIKWTQTPSNTKKNVIIGRNFSANNATVEIAGVALYEGSLNKDWSPAPEDFANELSSVKTTITQTASGVEQLSTSLTTTDSKVTTAEAKIRQLISDVSSKVSQTDYNTLTGRVDSAETAITQNATEISKRLTKTQVDKAITDKGYQTKSDVDSNITGRGYITNSALQPYALATTVQNLVRETADSFSRTISETKALIPTSVGGRNLIRGSSEMIIGSGRWQDGTFRKSGTGNIKTINISNPPVPNVTKGIEVEIASATECGIAQDTLFLPKGTYTFTVWVKGPTGATGRIDTFNGSGSKSKVFKLTGGWDKVTVTNTSTVDETKNVGYVYLQNSPGYPAKMHLTAPKLEAGTIPTDYTLAIEDLATVTALHDVKDTVSSHTRTIGAVGETGSILDNVSKVTQTAAGLVQEVSGDNGLKTQVSQLAGSYAIKNLTSSGKVLNQLNLNKDGSVKIDGSLVQITGRTYIQDGVITSAKIAGLDAGKVTTGYLASARIKANSIDGSKIAFDEAFFNRLVANQAYLKKLFAKDAFLTAVQAVSLSASQIIGGLMRATNGAMEIDFNNSAIDMFKDGAIRFHSGSNAIYRQSTDGIHTAFVHFDTTSKGGIYASLGSTSSRDGINSKSSGRFAGIRVARTSERSDSHVASQDAVELYGDTIFFGHGFEGGGFSMHTTLTGGRTISLNKMHDALINLCRCWIHLRNEGFNLNSSAFRKSLDTEIHNAQQLYNTIERIT
1781341..1781556                   PHAGE_Strept_phiARI0462_NC_031942: hypothetical protein; AN924_RS08980; phage(gi100005)     3.12e-08            MNQELINQALRLTNNDLMTKLSEEMTTKNLLAVQLTEAQQTIANLRAEITELTKQLDEATKPEEIIEQKGE
1781559..1781903                   PHAGE_Strept_phiARI0923_NC_030946: hypothetical protein; AN924_RS08985; phage(gi100004)     5.23e-56            MTQTTNNTLLNLEETTQPFDLATALRYMKEHGEFIRCKSATQDFYMYRDVQKRPAIVNGRRKFVDVETIWAFNQWGSTTTTINIADMLNEEYWIMKFDEHGNPDWSDPTVGAEV
1781907..1782335                   PHAGE_Strept_phiARI0923_NC_030946: hypothetical protein; AN924_RS08990; phage(gi100003)     1.54e-53            MVMMLSKTPPHPAGMFEFLRELIATEDGLVLFLLGLIVTMEIVDFLSGTFAAMINPDIEYKSKIGINGLIRKMMGIILLTVLIPMSVLLPEQTGVAFLYTIYVGYLILTFKSLIENYGKAKGDTSIFENVTAAFEKLIGKGK
1782432..1783169                   PHAGE_Strept_TP_J34_NC_020197: putative minor tail protein; contains lysozyme and Chap domain; AN924_RS08995; phage(gi444475919)     1.17e-19            MTTVNEALNNVRAQVGSGISVGNGECYALASWYERMISPDATVGLGAGVGWVSGAIGDTISAKNIGSSYNWQANGWTVSTSGPFKAGQIVTLGATPGNPYGHVVIVEAVDGDRLTILEQNYGGKRYPVRNYYSATSYRQQVVHHITPPGTITQSAPNLAGSRSYRETGTMTVTVDALNVRRAPNTSGEIVAVYKRGESFDYDTVIIDVNGYVWVSYIGGSGKRNYVATGATKDGKRFGNAWGTFK
1783147..1783611                   hypothetical protein; AN924_RS09000                                                  N/A                 MLGVHLNKVSAQHLLGIMICEKECGIIKIMKYNVKISQKIKEIVGLETSATDILIHEENLEKHMLKSRHRKMIKYIPDVATILDSPDFVGQNKNVKTESFEVIKVLADNVLVAVKLDKKNDYFFVASVYDITDSKLNHMKRNGRIKAFDKIEDK
1784103..1785305                   PHAGE_Bacill_PfEFR_5_NC_031055: hypothetical protein; AN924_RS09010; phage(gi100021)     1.04e-33            MRVVFGIDVSKVSSEVAILVNGEKVHNYTMSNDAIGFSRLLGDLKTVHKPEIIFEATGVYSRRLQSFLDEHGYAYTRLNPLEAKKQLDSLRVRKTDQIDAEKLAQSQFVLNRKTTYVQEEIYQNLRDLSRFYQNLTEDIVRAKNRLHKALQVTFPELENILSTPSGEQYWNLVIAFPCKDFVLDLSKDELSESIRQSTSKRISDKRVAYLAEKLIALANQSYCAVKKTSPMLEEVRYYAKELFRLSEQRQTILDEMVELAQPLPEYDILLSIPGIAETTATSIIGELGDIRRFQSANQINAFIGIDLRHYESGNFLAKEHITKRGNPYARKILFKCIHNIASASNTNPCHIADFYEKRKRQSQTTSTKPHTIASIHRLIRTMYYLIMHNKLYDYASTQNR
complement(1785520..1787310)       oligoendopeptidase F; AN924_RS09015                                                  N/A                 MTNAMPKRQEIDVQLTWDTDILFPTPDNYKENLAAYAKQVTAFESNYKGKLTDKDTIVSALTEYEKIVILDSRLSHYAFLPLEVDKMNTELASLANEYDLVSAKARPQRDFLYSELGQLDEAFLLELKDEQPQWAAFFDAILRDKPHQLHPLQEELLSNFAPTFGQPYNNYGVTKFEDMTFENFEANGQTLDNSYVLFENDYELSHDTEIRRNSAAGFYSTLKKYKNTTAATYLSHIKNEQIEARLRGFDNTIDFLLHSQNVSRDLFDRQIDVIMKELAPHMRRYVKLVAKAHGLDKITHADLKISLPSEYNQRITPEESKQFLIDCLGILGEDYVKMIEQSFDERWIDFAQNEGKATGGFCATLYDGPSYILLSWTGLMNEVLVLAHELGHAGHFQLAKKQSVLSYDPSLYFIEAPSTANEVLTCNTLLKNNQDPGFQAYLISELISRTYFHNMVTHLLEAAFQREVYTRLDNEEYLNGDILCQIKLDVIKEFWGEDFEIGDDAGLIWMRQPHYYIGLYPYTYSAGLTIGTAMAKQLEEHPEEVVEKWLETLSLGASLSAQDLAKHAGVDVSTDQPLKETIAYVGSLVDKLETLI
1787477..1787815                   PHAGE_Aeromo_Aeh1_NC_005260: NrdD anaerobic NTP reductase large subunit; AN924_RS09020; phage(gi38639964)     1.57e-08            MQVIKRSGEIVEFDPDKIYQAIIKAAQTVYVIDETWRKNLAQVTKKVVLDLEEAHTERPTISMVQSQVEHRLLDAGYISIAEHYISYRLQRDLERNGYGDKIIVHLRFEQVR
