# Supplementary material for: The bacteriocin from the prophylactic candidate Streptococcus suis 90-1330 is widely distributed across S. suis isolates and appears encoded in an integrative and conjugative element
Source: PLoS One. 2019 Apr 30;14(4):e0216002. doi: 10.1371/journal.pone.0216002 (PMC6490898; doi:10.1371/journal.pone.0216002)
Supplement: S1 Table — Predicted serotypes are based on BLASTN searches using the cps genes from Liu et al. [67] against the S. suis accession numbers. (XLSX) [file pone.0216002.s005.xlsx]

## Sheet: S1 Table
S1 Table. S. suis strains used in this study
	NBCI data							Predicted serotype a
Strains	Accession	Biosample ID	Location	Host	Source	Serotype		CPS genes	E-value	Predicted serotype
Streptococcus suis 01ZN-ST222	FIRZ01000009.1	SAMEA1566071	Viet Nam	Pig	unknown	2		cps2I	0	1/2 or 2
Streptococcus suis 01ZN-TG183	FISC01000013.1	SAMEA1566141	Viet Nam	Pig	unknown	2		cps2I	0	1/2 or 2
Streptococcus suis 01ZN-TG187	FISB01000012.1	SAMEA1566085	Viet Nam	Pig	unknown	2		cps2I	0	1/2 or 2
Streptococcus suis 01ZN-TG189	FISE01000013.1	SAMEA1566075	Viet Nam	Pig	unknown	2		cps2I	0	1/2 or 2
Streptococcus suis 05HAS68	CP002007.2	SAMN02469350	unknown	Pig	unknown	2		cps1_2I	0	1/2 or 2
Streptococcus suis 05ZYH33	CP000407.1	CP000407	N/A	N/A	N/A	N/A		cps2I	0	1/2 or 2
Streptococcus suis 07SC3	ALKP01000007.1	SAMN02470639	China	Pig	unknown	N/A		cps2I	0	1/2 or 2
Streptococcus suis 0Z-A	CDSG01000032.1	SAMEA3233752	Viet Nam	Pig	unknown	2		cps2I	0	1/2 or 2
Streptococcus suis 0Z-B	CDSK01000022.1	SAMEA3233753	Viet Nam	Pig	unknown	2		cps2I	0	1/2 or 2
Streptococcus suis 0Z-C	CDSH01000011.1	SAMEA3233754	Viet Nam	Pig	unknown	2		cps2I	0	1/2 or 2
Streptococcus suis 0Z-D	CDSN01000023.1	SAMEA3233755	Viet Nam	Pig	unknown	2		cps2I	0	1/2 or 2
Streptococcus suis 10581	ALKQ01000022.1	SAMD00009288	N/A	N/A	N/A	13		cps13L	0	13
Streptococcus suis 11538	ALKS01000008.1	SAMD00009257	N/A	N/A	N/A	5		cps5L	0	5
Streptococcus suis 11611	ALKR01000005.1	SAMN02470636	Germany	Homo sapiens	unknown	N/A		cps2I	0	1/2 or 2
Streptococcus suis 12814	ALKT01000040.1	SAMD00009294	N/A	N/A	N/A	11		cps11N	0	11
Streptococcus suis 13730	ALKU01000012.1	SAMD00009287	N/A	N/A	N/A	14		cps14H	0	1 or 14
Streptococcus suis 14636	ALKV01000001.1	SAMD00009272	N/A	N/A	N/A	8		cps8K	0	8
Streptococcus suis 14A	ALKW01000029.1	SAMD00009278	N/A	N/A	N/A	21		cps21P	0	21
Streptococcus suis 161_00P5	NZ_ALKX00000000.1	SAMN02469528	N/A	N/A	N/A	N/A		N/A	N/A	N/A
Streptococcus suis 22083	ALKY01000030.1	SAMD00009264	N/A	N/A	N/A	9		cps9J	0	9
Streptococcus suis 2524	ALKZ01000046.1	SAMD00009256	N/A	N/A	N/A	6		cps6I	0	6
Streptococcus suis 2651	ALLA01000025.1	SAMD00009284	N/A	N/A	N/A	1/2		cps1_2I	0	1/2 or 2
Streptococcus suis 2726	ALLB01000054.1	SAMD00009277	N/A	N/A	N/A	16		cps16I	0	16
Streptococcus suis 42A	ALLV01000045.1	SAMD00009260	N/A	N/A	N/A	19		cps19L	0	19
Streptococcus suis 4417	ALLC01000009.1	SAMD00009280	N/A	N/A	N/A	10		cps10M	0	10
Streptococcus suis 4961	ALLD01000036.1	SAMD00009263	N/A	N/A	N/A	3		cps3L	0	3
Streptococcus suis 5428	ALLZ01000040.1	SAMN02469506	N/A	N/A	N/A	N/A		cps1I	0	1 or 14
Streptococcus suis 6407	CP008921.1	SAMD00009271	N/A	N/A	N/A	4		cps4K	0	4
Streptococcus suis 8074	ALLF01000061.1	SAMD00009298	N/A	N/A	N/A	7		cps7L	0	7
Streptococcus suis 8830	ALLH01000039.1	SAMD00009295	N/A	N/A	N/A	12		cps12J	0	12
Streptococcus suis 88-5299A	ALLX01000049.1	SAMN02469526	N/A	N/A	N/A	N/A		cps24M	0	24
Streptococcus suis 89-1591	ALLI01000028.1	SAMN02469524	N/A	N/A	N/A	N/A		cps1_2I	0	1/2 or 2
Streptococcus suis 89-2479	ALLJ01000015.1	SAMD00009266	N/A	N/A	N/A	23		cps23J	0	23
Streptococcus suis 89-3576-3	ALLK01000037.1	SAMD00009296	N/A	N/A	N/A	25		cps25M	0	25
Streptococcus suis 89-5259	ALLM01000007.1	SAMD00009262	N/A	N/A	N/A	27		cps27K	0	27
Streptococcus suis 89-590	ALLY01000032.1	SAMN02469545	N/A	N/A	N/A	N/A		cps28L	0	28
Streptococcus suis 90-1330	NZ_CP012731.1	SAMN04044079	Canada	Pig	unknown	2		cps1_2I	0	1/2 or 2
Streptococcus suis 92-1191	ALLN01000004.1	SAMD00009276	N/A	N/A	N/A	29		cps29L	0	29
Streptococcus suis 92-1400	ALLO01000016.1	SAMD00009258	N/A	N/A	N/A	30		cps30I	0	30
Streptococcus suis 92-4172	ALLP01000002.1	SAMD00009253	N/A	N/A	N/A	31		cps31L	0	31
Streptococcus suis 93A	ALLQ01000046.1	SAMD00009273	N/A	N/A	N/A	17		cps17O	0	17
Streptococcus suis 98HAH33	CP000408.1	SAMN02603019	N/A	N/A	N/A	N/A		cps2I	0	1/2 or 2
Streptococcus suis A7	CP002570.1	SAMN02603318	N/A	N/A	N/A	2		cps2I	0	1/2 or 2
Streptococcus suis B10F	CDTX01000058.1	SAMEA3233756	Viet Nam	Homo sapiens	brain	2		cps2I	0	1/2 or 2
Streptococcus suis B11G	CDSL01000012.1	SAMEA3233757	Viet Nam	Homo sapiens	brain	2		cps2I	0	1/2 or 2
Streptococcus suis B17H	CDSJ01000022.1	SAMEA3233758	Viet Nam	Homo sapiens	brain	2		cps2I	0	1/2 or 2
Streptococcus suis B18E	CDSI01000052.1	SAMEA3233759	Viet Nam	Homo sapiens	brain	2		cps2I	0	1/2 or 2
Streptococcus suis B18I	CDSM01000054.1	SAMEA3233760	Viet Nam	Homo sapiens	brain	2		cps2I	0	1/2 or 2
Streptococcus suis B21L	CDSO01000013.1	SAMEA3233761	Viet Nam	Homo sapiens	brain	2		cps2I	0	1/2 or 2
Streptococcus suis B21Q	CDSW01000049.1	SAMEA3233762	Viet Nam	Homo sapiens	brain	2		cps2I	0	1/2 or 2
Streptococcus suis B21S	CDSP01000013.1	SAMEA3233763	Viet Nam	Homo sapiens	brain	2		cps2I	0	1/2 or 2
Streptococcus suis B22X	CDVF01000055.1	SAMEA3233765	Viet Nam	Homo sapiens	brain	2		cps2I	0	1/2 or 2
Streptococcus suis B23J	CDSR01000013.1	SAMEA3233766	Viet Nam	Homo sapiens	brain	2		cps2I	0	1/2 or 2
Streptococcus suis B23M	CDST01000043.1	SAMEA3233767	Viet Nam	Homo sapiens	brain	2		cps2I	0	1/2 or 2
Streptococcus suis B23U	CDSU01000035.1	SAMEA3233768	Viet Nam	Homo sapiens	brain	2		cps2I	0	1/2 or 2
Streptococcus suis B24O	CDSS01000027.1	SAMEA3233769	Viet Nam	Homo sapiens	brain	2		cps2I	0	1/2 or 2
Streptococcus suis B24W	CDSV01000027.1	SAMEA3233770	Viet Nam	Homo sapiens	brain	2		cps2I	0	1/2 or 2
Streptococcus suis B26N	CDSY01000019.1	SAMEA3233771	Viet Nam	Homo sapiens	brain	2		cps2I	0	1/2 or 2
Streptococcus suis B27R	CDVN01000005.1	SAMEA3233772	Viet Nam	Homo sapiens	brain	2		cps2I	0	1/2 or 2
Streptococcus suis B27V	CDTA01000067.1	SAMEA3233773	Viet Nam	Homo sapiens	brain	2		cps2I	0	1/2 or 2
Streptococcus suis B28P	CDTB01000032.1	SAMEA3233774	Viet Nam	Homo sapiens	brain	2		cps2I	0	1/2 or 2
Streptococcus suis B28Y	CDUO01000025.1	SAMEA3233775	Viet Nam	Homo sapiens	brain	2		cps2I	0	1/2 or 2
Streptococcus suis B29K	CDTH01000025.1	SAMEA3233776	Viet Nam	Homo sapiens	brain	2		cps2I	0	1/2 or 2
Streptococcus suis B31C	CDSX01000017.1	SAMEA3233777	Viet Nam	Homo sapiens	brain	2		cps2I	0	1/2 or 2
Streptococcus suis B32J	CDTE01000035.1	SAMEA3233778	Viet Nam	Homo sapiens	brain	2		cps2I	0	1/2 or 2
Streptococcus suis B33L	CDSZ01000011.1	SAMEA3233779	Viet Nam	Homo sapiens	brain	2		cps2I	0	1/2 or 2
Streptococcus suis B33Z	CDVB01000013.1	SAMEA3233780	Viet Nam	Homo sapiens	brain	2		cps2I	0	1/2 or 2
Streptococcus suis B34E	CDTC01000021.1	SAMEA3233781	Viet Nam	Homo sapiens	brain	2		cps2I	0	1/2 or 2
Streptococcus suis B35B	CDTG01000010.1	SAMEA3233782	Viet Nam	Homo sapiens	brain	2		cps2I	0	1/2 or 2
Streptococcus suis B35F	CDTD01000012.1	SAMEA3233783	Viet Nam	Homo sapiens	brain	2		cps2I	0	1/2 or 2
Streptococcus suis B36G	CDVP01000013.1	SAMEA3233784	Viet Nam	Homo sapiens	brain	2		cps2I	0	1/2 or 2
Streptococcus suis B36K	CDTF01000013.1	SAMEA3233785	Viet Nam	Homo sapiens	brain	2		cps2I	0	1/2 or 2
Streptococcus suis B37H	CDVO01000024.1	SAMEA3233786	Viet Nam	Homo sapiens	brain	2		cps2I	0	1/2 or 2
Streptococcus suis B38A	CDTJ01000019.1	SAMEA3233787	Viet Nam	Homo sapiens	brain	2		cps2I	0	1/2 or 2
Streptococcus suis B38I	CDVQ01000024.1	SAMEA3233788	Viet Nam	Homo sapiens	brain	2		cps2I	0	1/2 or 2
Streptococcus suis B39D	CDVS01000014.1	SAMEA3233789	Viet Nam	Homo sapiens	brain	2		cps2I	0	1/2 or 2
Streptococcus suis B41M	CDTI01000018.1	SAMEA3233791	Viet Nam	Homo sapiens	brain	2		cps2I	0	1/2 or 2
Streptococcus suis B41Q	CDTM01000057.1	SAMEA3233792	Viet Nam	Homo sapiens	brain	2		cps2I	0	1/2 or 2
Streptococcus suis B41U	CDTK01000052.1	SAMEA3233793	Viet Nam	Homo sapiens	brain	2		cps2I	0	1/2 or 2
Streptococcus suis B41X	CDTL01000014.1	SAMEA3233794	Viet Nam	Homo sapiens	brain	2		cps2I	0	1/2 or 2
Streptococcus suis B42S	CDVZ01000018.1	SAMEA3233795	Viet Nam	Homo sapiens	brain	2		cps2I	0	1/2 or 2
Streptococcus suis B44O	CDTN01000040.1	SAMEA3233796	Viet Nam	Homo sapiens	brain	2		cps2I	0	1/2 or 2
Streptococcus suis B44R	CDVT01000062.1	SAMEA3233797	Viet Nam	Homo sapiens	brain	2		cps2I	0	1/2 or 2
Streptococcus suis B45V	CDTO01000010.1	SAMEA3233798	Viet Nam	Homo sapiens	brain	2		cps2I	0	1/2 or 2
Streptococcus suis B46P	CDVU01000041.1	SAMEA3233799	Viet Nam	Homo sapiens	brain	2		cps2I	0	1/2 or 2
Streptococcus suis B46W	CDVV01000029.1	SAMEA3233800	Viet Nam	Homo sapiens	brain	2		cps2I	0	1/2 or 2
Streptococcus suis B48N	CDTP01000020.1	SAMEA3233801	Viet Nam	Homo sapiens	brain	2		cps2I	0	1/2 or 2
Streptococcus suis B48Y	CDTV01000035.1	SAMEA3233802	Viet Nam	Homo sapiens	brain	2		cps2I	0	1/2 or 2
Streptococcus suis BM178a	FIME01000014.1	SAMEA1566026	Viet Nam	Homo sapiens	unknown	2		cps2I	0	1/2 or 2
Streptococcus suis BM190a	FIMF01000013.1	SAMEA1566202	Viet Nam	Homo sapiens	unknown	2		cps2I	0	1/2 or 2
Streptococcus suis BM191a	FIMH01000011.1	SAMEA1566203	Viet Nam	Homo sapiens	unknown	2		cps2I	0	1/2 or 2
Streptococcus suis BM197a	FIMG01000013.1	SAMEA1566189	Viet Nam	Homo sapiens	unknown	2		cps2I	0	1/2 or 2
Streptococcus suis BM198a	FIMI01000013.1	SAMEA1566209	Viet Nam	Homo sapiens	unknown	2		cps2I	0	1/2 or 2
Streptococcus suis BM203a	FIMJ01000013.1	SAMEA1566152	Viet Nam	Homo sapiens	unknown	2		cps2I	0	1/2 or 2
Streptococcus suis BM209a	FIMK01000012.1	SAMEA1566174	Viet Nam	Homo sapiens	unknown	2		cps2I	0	1/2 or 2
Streptococcus suis BM211a	FIMM01000013.1	SAMEA1566132	Viet Nam	Homo sapiens	unknown	2		cps2I	0	1/2 or 2
Streptococcus suis BM213a	FIMN01000013.1	SAMEA1566143	Viet Nam	Homo sapiens	unknown	2		cps2I	0	1/2 or 2
Streptococcus suis BM216a	FIML01000012.1	SAMEA1566150	Viet Nam	Homo sapiens	unknown	2		cps2I	0	1/2 or 2
Streptococcus suis BM224C	FIMO01000014.1	SAMEA1566112	Viet Nam	Homo sapiens	unknown	2		cps2I	0	1/2 or 2
Streptococcus suis BM228C	FIMS01000011.1	SAMEA1566125	Viet Nam	Homo sapiens	unknown	2		cps2I	0	1/2 or 2
Streptococcus suis BM231a	FIMQ01000013.1	SAMEA1566093	Viet Nam	Homo sapiens	unknown	2		cps2I	0	1/2 or 2
Streptococcus suis BM237a	FIMU01000012.1	SAMEA1566063	Viet Nam	Homo sapiens	unknown	2		cps2I	0	1/2 or 2
Streptococcus suis BM241a	FIMT01000013.1	SAMEA1566046	Viet Nam	Homo sapiens	unknown	2		cps2I	0	1/2 or 2
Streptococcus suis BM251C	FIMR01000011.1	SAMEA1566084	Viet Nam	Homo sapiens	unknown	2		cps2I	0	1/2 or 2
Streptococcus suis BM253a	FIMP01000012.1	SAMEA1566064	Viet Nam	Homo sapiens	unknown	2		cps2I	0	1/2 or 2
Streptococcus suis BM257a	FIMV01000012.1	SAMEA1566098	Viet Nam	Homo sapiens	unknown	2		cps2I	0	1/2 or 2
Streptococcus suis BM264a	FIMW01000013.1	SAMEA1566089	Viet Nam	Homo sapiens	unknown	2		cps2I	0	1/2 or 2
Streptococcus suis BM272C	FIMY01000013.1	SAMEA1566113	Viet Nam	Homo sapiens	unknown	2		cps2I	0	1/2 or 2
Streptococcus suis BM278a	FIMX01000013.1	SAMEA1566110	Viet Nam	Homo sapiens	unknown	2		cps2I	0	1/2 or 2
Streptococcus suis BM303a	FINA01000013.1	SAMEA1566123	Viet Nam	Homo sapiens	unknown	2		cps2I	0	1/2 or 2
Streptococcus suis BM315C	FINB01000012.1	SAMEA1566192	Viet Nam	Homo sapiens	unknown	2		cps2I	0	1/2 or 2
Streptococcus suis BM321C	FIMZ01000005.1	SAMEA1566187	Viet Nam	Homo sapiens	unknown	2		cps2I	0	1/2 or 2
Streptococcus suis BM329B	FINC01000012.1	SAMEA1566175	Viet Nam	Homo sapiens	unknown	2		cps2I	0	1/2 or 2
Streptococcus suis BM334B	FIND01000011.1	SAMEA1566155	Viet Nam	Homo sapiens	unknown	2		cps2I	0	1/2 or 2
Streptococcus suis BM345B	FINE01000012.1	SAMEA1566051	Viet Nam	Homo sapiens	unknown	2		cps2I	0	1/2 or 2
Streptococcus suis BM346B	FINF01000012.1	SAMEA1566039	Viet Nam	Homo sapiens	unknown	2		cps2I	0	1/2 or 2
Streptococcus suis BM357B	FINH01000012.1	SAMEA1566029	Viet Nam	Homo sapiens	unknown	2		cps2I	0	1/2 or 2
Streptococcus suis BM358a	FINI01000014.1	SAMEA1566021	Viet Nam	Homo sapiens	unknown	2		cps2I	0	1/2 or 2
Streptococcus suis BM362a	FINJ01000011.1	SAMEA1566023	Viet Nam	Homo sapiens	unknown	2		cps2I	0	1/2 or 2
Streptococcus suis BM366a	FINK01000014.1	SAMEA1566104	Viet Nam	Homo sapiens	unknown	2		cps2I	0	1/2 or 2
Streptococcus suis BM373a	FINL01000013.1	SAMEA1566081	Viet Nam	Homo sapiens	unknown	2		cps2I	0	1/2 or 2
Streptococcus suis BM407	FM252032.1	SAMEA2272697	Viet Nam	Homo sapiens	unknown	N/A		cps2I	0	1/2 or 2
Streptococcus suis BM411a	FINN01000013.1	SAMEA1566087	Viet Nam	Homo sapiens	unknown	2		cps2I	0	1/2 or 2
Streptococcus suis BM418a	FINM01000012.1	SAMEA1566094	Viet Nam	Homo sapiens	unknown	2		cps2I	0	1/2 or 2
Streptococcus suis BM424a	FINO01000013.1	SAMEA1566108	Viet Nam	Homo sapiens	unknown	2		cps2I	0	1/2 or 2
Streptococcus suis BM436a	FINP01000014.1	SAMEA1566074	Viet Nam	Homo sapiens	unknown	2		cps2I	0	1/2 or 2
Streptococcus suis BM441a	FINQ01000004.1	SAMEA1566079	Viet Nam	Homo sapiens	unknown	2		cps2I	0	1/2 or 2
Streptococcus suis BM444a	FINS01000013.1	SAMEA1566040	Viet Nam	Homo sapiens	unknown	2		cps2I	0	1/2 or 2
Streptococcus suis BM452C	FINR01000013.1	SAMEA1566055	Viet Nam	Homo sapiens	unknown	2		cps2I	0	1/2 or 2
Streptococcus suis BM460	FINU01000005.1	SAMEA1566019	Viet Nam	Homo sapiens	unknown	2		cps2I	0	1/2 or 2
Streptococcus suis BM461	FINT01000013.1	SAMEA1566024	Viet Nam	Homo sapiens	unknown	2		cps2I	0	1/2 or 2
Streptococcus suis BM465	FINV01000013.1	SAMEA1566195	Viet Nam	Homo sapiens	unknown	2		cps2I	0	1/2 or 2
Streptococcus suis BM466	FINW01000016.1	SAMEA1566183	Viet Nam	Homo sapiens	unknown	2		cps2I	0	1/2 or 2
Streptococcus suis BM471	FINX01000015.1	SAMEA1566165	Viet Nam	Homo sapiens	unknown	2		cps2I	0	1/2 or 2
Streptococcus suis BM478	FINZ01000012.1	SAMEA1566157	Viet Nam	Homo sapiens	unknown	2		cps2I	0	1/2 or 2
Streptococcus suis CS100322	NZ_CP024050.1	SAMN07807405	China	Pig	unknown	2		N/A	N/A	N/A
Streptococcus suis CTU02SS-DN025	FISF01000006.1	SAMEA1566100	Viet Nam	Pig	unknown	2		cps2I	0	1/2 or 2
Streptococcus suis CTU02SS-DN026	FISD01000006.1	SAMEA1566088	Viet Nam	Pig	unknown	2		cps2I	0	1/2 or 2
Streptococcus suis CU2A	CDTS01000014.1	SAMEA3233803	Viet Nam	Pig	unknown	2		cps2I	0	1/2 or 2
Streptococcus suis CU2Z	CDTQ01000020.1	SAMEA3233804	Viet Nam	Pig	unknown	2		cps2I	0	1/2 or 2
Streptococcus suis CZ130302	NZ_CP024974.1	SAMN08040402	China	Pig	unknown	N/A		N/A	N/A	N/A
Streptococcus suis D12	CP002644.1	SAMN02603322	N/A	N/A	N/A	9		cps9J	0	9
Streptococcus suis D9	CP002641.1	SAMN02603321	N/A	N/A	N/A	7		cps7L	0	7
Streptococcus suis DN13	CP015557.1	SAMN04884928	China	Pig	unknown	N/A		cps9J	0	9
Streptococcus suis E00C	CDWK01000030.1	SAMEA3233805	Viet Nam	Homo sapiens	brain	2		cps2I	0	1/2 or 2
Streptococcus suis E00F	CDTT01000032.1	SAMEA3233806	Viet Nam	Homo sapiens	brain	2		cps2I	0	1/2 or 2
Streptococcus suis E00K	CDTR01000018.1	SAMEA3233807	Viet Nam	Homo sapiens	brain	2		cps2I	0	1/2 or 2
Streptococcus suis E01D	CDVW01000038.1	SAMEA3233808	Viet Nam	Homo sapiens	brain	2		cps2I	0	1/2 or 2
Streptococcus suis E01I	CDTU01000018.1	SAMEA3233809	Viet Nam	Homo sapiens	brain	2		cps2I	0	1/2 or 2
Streptococcus suis E03B	CDVX01000021.1	SAMEA3233810	Viet Nam	Homo sapiens	brain	2		cps2I	0	1/2 or 2
Streptococcus suis E03G	CDVY01000046.1	SAMEA3233811	Viet Nam	Homo sapiens	brain	2		cps2I	0	1/2 or 2
Streptococcus suis E04H	CDUA01000020.1	SAMEA3233812	Viet Nam	Homo sapiens	brain	2		cps2I	0	1/2 or 2
Streptococcus suis E04J	CDTZ01000016.1	SAMEA3233813	Viet Nam	Homo sapiens	brain	2		cps2I	0	1/2 or 2
Streptococcus suis E05E	CDUE01000012.1	SAMEA3233814	Viet Nam	Homo sapiens	brain	2		cps2I	0	1/2 or 2
Streptococcus suis E08L	CDWH01000013.1	SAMEA3233815	Viet Nam	Homo sapiens	brain	2		cps2I	0	1/2 or 2
Streptococcus suis E10N	CDUD01000013.1	SAMEA3233816	Viet Nam	Homo sapiens	brain	2		cps2I	0	1/2 or 2
Streptococcus suis E11O	CDUB01000024.1	SAMEA3233817	Viet Nam	Homo sapiens	brain	2		cps2I	0	1/2 or 2
Streptococcus suis E11Q	CDWA01000024.1	SAMEA3233818	Viet Nam	Homo sapiens	brain	2		cps1I	0	1 or 14
Streptococcus suis E14M	CDUC01000004.1	SAMEA3233819	Viet Nam	Homo sapiens	brain	2		cps2I	0	1/2 or 2
Streptococcus suis E17P	CDWL01000010.1	SAMEA3233820	Viet Nam	Homo sapiens	brain	2		cps2I	0	1/2 or 2
Streptococcus suis E21R	CDWM01000016.1	SAMEA3233821	Viet Nam	Homo sapiens	brain	2		cps2I	0	1/2 or 2
Streptococcus suis E21U	CDUF01000005.1	SAMEA3233822	Viet Nam	Homo sapiens	brain	2		cps2I	0	1/2 or 2
Streptococcus suis E21V	CDUG01000018.1	SAMEA3233823	Viet Nam	Homo sapiens	brain	2		cps2I	0	1/2 or 2
Streptococcus suis E23S	CDUH01000025.1	SAMEA3233824	Viet Nam	Homo sapiens	brain	2		cps2I	0	1/2 or 2
Streptococcus suis E30Y	CDWB01000015.1	SAMEA3233826	Viet Nam	Homo sapiens	brain	2		cps2I	0	1/2 or 2
Streptococcus suis E30Z	CDUI01000010.1	SAMEA3233827	Viet Nam	Homo sapiens	brain	2		cps2I	0	1/2 or 2
Streptococcus suis E34W	CDUM01000009.1	SAMEA3233828	Viet Nam	Homo sapiens	brain	2		cps1I	0	1 or 14
Streptococcus suis E36X	CDUJ01000008.1	SAMEA3233829	Viet Nam	Homo sapiens	brain	2		cps2I	0	1/2 or 2
Streptococcus suis E39A	CDUL01000035.1	SAMEA3233830	Viet Nam	Homo sapiens	brain	2		cps2I	0	1/2 or 2
Streptococcus suis E55E	CDUN01000013.1	SAMEA3233831	Viet Nam	Homo sapiens	brain	2		cps2I	0	1/2 or 2
Streptococcus suis E56B	CDUS01000023.1	SAMEA3233832	Viet Nam	Homo sapiens	brain	2		cps2I	0	1/2 or 2
Streptococcus suis E57C	CDWC01000037.1	SAMEA3233833	Viet Nam	Homo sapiens	brain	2		cps2I	0	1/2 or 2
Streptococcus suis E58D	CDUP01000018.1	SAMEA3233834	Viet Nam	Homo sapiens	brain	2		cps2I	0	1/2 or 2
Streptococcus suis E60I	CDWD01000023.1	SAMEA3233835	Viet Nam	Homo sapiens	brain	2		cps2I	0	1/2 or 2
Streptococcus suis E62H	CDUQ01000012.1	SAMEA3233836	Viet Nam	Homo sapiens	brain	2		cps2I	0	1/2 or 2
Streptococcus suis E63F	CDWF01000009.1	SAMEA3233837	Viet Nam	Homo sapiens	brain	2		cps2I	0	1/2 or 2
Streptococcus suis E66G	CDWE01000011.1	SAMEA3233838	Viet Nam	Homo sapiens	brain	2		cps2I	0	1/2 or 2
Streptococcus suis EN003	FINY01000013.1	SAMEA1566144	Viet Nam	Homo sapiens	unknown	2		cps2I	0	1/2 or 2
Streptococcus suis EN010	FIOA01000013.1	SAMEA1566135	Viet Nam	Homo sapiens	unknown	2		cps2I	0	1/2 or 2
Streptococcus suis EN0114	FIOI01000007.1	SAMEA1566062	Viet Nam	Homo sapiens	unknown	2		cps2I	0	1/2 or 2
Streptococcus suis EN015	FIOB01000006.1	SAMEA1566124	Viet Nam	Homo sapiens	unknown	2		cps2I	0	1/2 or 2
Streptococcus suis EN020	FIOH01000013.1	SAMEA1566116	Viet Nam	Homo sapiens	unknown	2		cps2I	0	1/2 or 2
Streptococcus suis EN023	FIOC01000013.1	SAMEA1566069	Viet Nam	Homo sapiens	unknown	2		cps2I	0	1/2 or 2
Streptococcus suis EN024	FIOF01000013.1	SAMEA1566082	Viet Nam	Homo sapiens	unknown	2		cps2I	0	1/2 or 2
Streptococcus suis EN031	FIOE01000014.1	SAMEA1566097	Viet Nam	Homo sapiens	unknown	2		cps2I	0	1/2 or 2
Streptococcus suis EN044	FIOG01000013.1	SAMEA1566030	Viet Nam	Homo sapiens	unknown	2		cps2I	0	1/2 or 2
Streptococcus suis EN050	FIOD01000005.1	SAMEA1566020	Viet Nam	Homo sapiens	unknown	2		cps2I	0	1/2 or 2
Streptococcus suis EN068	FIOJ01000009.1	SAMEA1566054	Viet Nam	Homo sapiens	unknown	2		cps2I	0	1/2 or 2
Streptococcus suis EN124	FIOK01000012.1	SAMEA1566049	Viet Nam	Homo sapiens	unknown	2		cps2I	0	1/2 or 2
Streptococcus suis EN170	FIOL01000013.1	SAMEA1566177	Viet Nam	Homo sapiens	unknown	2		cps2I	0	1/2 or 2
Streptococcus suis EN171	FION01000014.1	SAMEA1566164	Viet Nam	Homo sapiens	unknown	2		cps2I	0	1/2 or 2
Streptococcus suis EN177	FIOO01000012.1	SAMEA1566204	Viet Nam	Homo sapiens	unknown	2		cps2I	0	1/2 or 2
Streptococcus suis EN191	FIOM01000013.1	SAMEA1566194	Viet Nam	Homo sapiens	unknown	2		cps1I	0	1 or 14
Streptococcus suis EN251	FIOP01000014.1	SAMEA1566208	Viet Nam	Homo sapiens	unknown	2		cps2I	0	1/2 or 2
Streptococcus suis EN253	FIOR01000014.1	SAMEA1566167	Viet Nam	Homo sapiens	unknown	2		cps2I	0	1/2 or 2
Streptococcus suis EN264	FIOQ01000014.1	SAMEA1566173	Viet Nam	Homo sapiens	unknown	2		cps2I	0	1/2 or 2
Streptococcus suis EN271	FIOS01000013.1	SAMEA1566060	Viet Nam	Homo sapiens	unknown	2		cps2I	0	1/2 or 2
Streptococcus suis EN281	FIOU01000013.1	SAMEA1566043	Viet Nam	Homo sapiens	unknown	2		cps2I	0	1/2 or 2
Streptococcus suis EN314	FIOV01000014.1	SAMEA1566042	Viet Nam	Homo sapiens	unknown	2		cps1I	0	1 or 14
Streptococcus suis EN326	FIOX01000014.1	SAMEA1566031	Viet Nam	Homo sapiens	unknown	2		cps2I	0	1/2 or 2
Streptococcus suis EN330	FIOT01000004.1	SAMEA1566014	Viet Nam	Homo sapiens	unknown	2		cps2I	0	1/2 or 2
Streptococcus suis EN370	FIOW01000014.1	SAMEA1566106	Viet Nam	Homo sapiens	unknown	2		cps2I	0	1/2 or 2
Streptococcus suis EN399	FIOY01000015.1	SAMEA1566091	Viet Nam	Homo sapiens	unknown	2		cps2I	0	1/2 or 2
Streptococcus suis EN506	FIPA01000014.1	SAMEA1566101	Viet Nam	Homo sapiens	unknown	2		cps2I	0	1/2 or 2
Streptococcus suis EN507	FIOZ01000001.1	SAMEA1566117	Viet Nam	Homo sapiens	unknown	2		cps2I	0	1/2 or 2
Streptococcus suis EN508	FIPB01000005.1	SAMEA1566129	Viet Nam	Homo sapiens	unknown	2		cps2I	0	1/2 or 2
Streptococcus suis EN515	FIPC01000013.1	SAMEA1566131	Viet Nam	Homo sapiens	unknown	2		cps2I	0	1/2 or 2
Streptococcus suis EN633	FIPD01000012.1	SAMEA1566142	Viet Nam	Homo sapiens	unknown	2		cps2I	0	1/2 or 2
Streptococcus suis EN636	FIPE01000014.1	SAMEA1566154	Viet Nam	Homo sapiens	unknown	2		cps2I	0	1/2 or 2
Streptococcus suis EN652	FIPF01000012.1	SAMEA1566166	Viet Nam	Homo sapiens	unknown	2		cps2I	0	1/2 or 2
Streptococcus suis EN660	FIPG01000014.1	SAMEA1566182	Viet Nam	Homo sapiens	unknown	2		cps2I	0	1/2 or 2
Streptococcus suis F14M	CDUR01000037.1	SAMEA3233839	Viet Nam	Pig	Tonsil	2		cps2I	0	1/2 or 2
Streptococcus suis F17K	CDUT01000039.1	SAMEA3233840	Viet Nam	Pig	Tonsil	2		cps2I	0	1/2 or 2
Streptococcus suis F19J	CDUU01000017.1	SAMEA3233841	Viet Nam	Pig	Tonsil	2		cps2I	0	1/2 or 2
Streptococcus suis F1L	CDWP01000034.1	SAMEA3233842	Viet Nam	Pig	Tonsil	2		cps2I	0	1/2 or 2
Streptococcus suis F1N	CDUV01000021.1	SAMEA3233843	Viet Nam	Pig	Tonsil	2		cps2I	0	1/2 or 2
Streptococcus suis F20Q	CDUW01000006.1	SAMEA3233844	Viet Nam	Pig	Tonsil	2		cps2I	0	1/2 or 2
Streptococcus suis F21O	CDWN01000006.1	SAMEA3233845	Viet Nam	Pig	Tonsil	2		cps2I	0	1/2 or 2
Streptococcus suis F25R	CDWO01000020.1	SAMEA3233846	Viet Nam	Pig	Tonsil	2		cps2I	0	1/2 or 2
Streptococcus suis F2P	CDUZ01000025.1	SAMEA3233847	Viet Nam	Pig	Tonsil	2		cps2I	0	1/2 or 2
Streptococcus suis F2S	CDWU01000051.1	SAMEA3233848	Viet Nam	Pig	Tonsil	2		cps2I	0	1/2 or 2
Streptococcus suis F36U	CDUY01000009.1	SAMEA3233849	Viet Nam	Pig	Tonsil	2		cps2I	0	1/2 or 2
Streptococcus suis F41Z	CDUX01000042.1	SAMEA3233851	Viet Nam	Pig	Tonsil	2		cps2I	0	1/2 or 2
Streptococcus suis F43B	CDVE01000099.1	SAMEA3233852	Viet Nam	Pig	Tonsil	2		cps2I	0	1/2 or 2
Streptococcus suis F45W	CDVD01000020.1	SAMEA3233853	Viet Nam	Pig	Tonsil	2		cps2I	0	1/2 or 2
Streptococcus suis F48A	CDVC01000017.1	SAMEA3233854	Viet Nam	Pig	Tonsil	2		cps2I	0	1/2 or 2
Streptococcus suis F48Y	CDWT01000010.1	SAMEA3233855	Viet Nam	Pig	Tonsil	2		cps2I	0	1/2 or 2
Streptococcus suis F49X	CDVG01000017.1	SAMEA3233856	Viet Nam	Pig	Tonsil	2		cps2I	0	1/2 or 2
Streptococcus suis F4V	CDWQ01000018.1	SAMEA3233857	Viet Nam	Pig	Tonsil	2		cps2I	0	1/2 or 2
Streptococcus suis F50I	CDWR01000001.1	SAMEA3233858	Viet Nam	Pig	Tonsil	2		cps2I	0	1/2 or 2
Streptococcus suis F51C	CDVI01000023.1	SAMEA3233859	Viet Nam	Pig	Tonsil	2		cps2I	0	1/2 or 2
Streptococcus suis F53J	CDWV01000012.1	SAMEA3233860	Viet Nam	Pig	Tonsil	2		cps2I	0	1/2 or 2
Streptococcus suis F55H	CDVH01000028.1	SAMEA3233861	Viet Nam	Pig	Tonsil	2		cps2I	0	1/2 or 2
Streptococcus suis F57E	CDWS01000027.1	SAMEA3233862	Viet Nam	Pig	Tonsil	2		cps2I	0	1/2 or 2
Streptococcus suis F57G	CDWW01000013.1	SAMEA3233863	Viet Nam	Pig	Tonsil	2		cps2I	0	1/2 or 2
Streptococcus suis F5D	CDVJ01000017.1	SAMEA3233864	Viet Nam	Pig	Tonsil	2		cps2I	0	1/2 or 2
Streptococcus suis F5F	CDWY01000011.1	SAMEA3233865	Viet Nam	Pig	Tonsil	2		cps2I	0	1/2 or 2
Streptococcus suis F5K	CDVL01000056.1	SAMEA3233866	Viet Nam	Pig	Tonsil	2		cps2I	0	1/2 or 2
Streptococcus suis F7L	CDVK01000046.1	SAMEA3233867	Viet Nam	Pig	Tonsil	2		cps2I	0	1/2 or 2
Streptococcus suis F7M	CDVM01000010.1	SAMEA3233868	Viet Nam	Pig	Tonsil	2		cps2I	0	1/2 or 2
Streptococcus suis F7N	CDWZ01000037.1	SAMEA3233869	Viet Nam	Pig	Tonsil	2		cps2I	0	1/2 or 2
Streptococcus suis F9O	CDWX01000020.1	SAMEA3233870	Viet Nam	Pig	Tonsil	2		cps2I	0	1/2 or 2
Streptococcus suis FX109	FISP01000006.1	SAMEA1566191	Viet Nam	Pig	unknown	2		cps2I	0	1/2 or 2
Streptococcus suis FX14	FISI01000012.1	SAMEA1566201	Viet Nam	Pig	unknown	2		cps2I	0	1/2 or 2
Streptococcus suis FX147_3	FIST01000014.1	SAMEA1566053	Viet Nam	Pig	unknown	2		cps2I	0	1/2 or 2
Streptococcus suis FX18	FISG01000011.1	SAMEA1566169	Viet Nam	Pig	unknown	2		cps2I	0	1/2 or 2
Streptococcus suis FX184_2	FISU01000015.1	SAMEA1566018	Viet Nam	Pig	unknown	2		cps2I	0	1/2 or 2
Streptococcus suis FX211	FISV01000012.1	SAMEA1566033	Viet Nam	Pig	unknown	2		cps2I	0	1/2 or 2
Streptococcus suis FX22	FISH01000013.1	SAMEA1566180	Viet Nam	Pig	unknown	2		cps2I	0	1/2 or 2
Streptococcus suis FX230	FISW01000013.1	SAMEA1566170	Viet Nam	Pig	unknown	2		cps2I	0	1/2 or 2
Streptococcus suis FX275	FISX01000008.1	SAMEA1566156	Viet Nam	Pig	unknown	2		cps2I	0	1/2 or 2
Streptococcus suis FX28_2	FISJ01000013.1	SAMEA1566161	Viet Nam	Pig	unknown	2		cps2I	0	1/2 or 2
Streptococcus suis FX328_4	FISY01000014.1	SAMEA1566198	Viet Nam	Pig	unknown	2		cps2I	0	1/2 or 2
Streptococcus suis FX336_2	FISZ01000014.1	SAMEA1566205	Viet Nam	Pig	unknown	2		cps2I	0	1/2 or 2
Streptococcus suis FX40_1	FISK01000014.1	SAMEA1566151	Viet Nam	Pig	unknown	2		cps2I	0	1/2 or 2
Streptococcus suis FX415_6	FITB01000004.1	SAMEA1566190	Viet Nam	Pig	unknown	2		cps2I	0	1/2 or 2
Streptococcus suis FX419	FITA01000008.1	SAMEA1566188	Viet Nam	Pig	unknown	2		cps2I	0	1/2 or 2
Streptococcus suis FX428_1	FITC01000012.1	SAMEA1566126	Viet Nam	Pig	unknown	2		cps2I	0	1/2 or 2
Streptococcus suis FX431	FITD01000011.1	SAMEA1566118	Viet Nam	Pig	unknown	2		cps2I	0	1/2 or 2
Streptococcus suis FX478	FITE01000014.1	SAMEA1566147	Viet Nam	Pig	unknown	2		cps2I	0	1/2 or 2
Streptococcus suis FX483_3	FITF01000008.1	SAMEA1566138	Viet Nam	Pig	unknown	2		cps2I	0	1/2 or 2
Streptococcus suis FX50_2	FISL01000008.1	SAMEA1566130	Viet Nam	Pig	unknown	2		cps2I	0	1/2 or 2
Streptococcus suis FX501	FITG01000014.1	SAMEA1566136	Viet Nam	Pig	unknown	2		cps2I	0	1/2 or 2
Streptococcus suis FX507_1	FITH01000004.1	SAMEA1566090	Viet Nam	Pig	unknown	2		cps2I	0	1/2 or 2
Streptococcus suis FX51_2	FISQ01000013.1	SAMEA1566120	Viet Nam	Pig	unknown	2		cps2I	0	1/2 or 2
Streptococcus suis FX527_2	FITI01000012.1	SAMEA1566105	Viet Nam	Pig	unknown	2		cps2I	0	1/2 or 2
Streptococcus suis FX535_2	FITK01000012.1	SAMEA1566073	Viet Nam	Pig	unknown	2		cps2I	0	1/2 or 2
Streptococcus suis FX540_1	FITL01000014.1	SAMEA1566077	Viet Nam	Pig	unknown	2		cps2I	0	1/2 or 2
Streptococcus suis FX543_1	FITJ01000014.1	SAMEA1566044	Viet Nam	Pig	unknown	2		cps2I	0	1/2 or 2
Streptococcus suis FX59_4	FISM01000012.1	SAMEA1566111	Viet Nam	Pig	unknown	2		cps2I	0	1/2 or 2
Streptococcus suis FX73_1	FISS01000014.1	SAMEA1566114	Viet Nam	Pig	unknown	2		cps2I	0	1/2 or 2
Streptococcus suis FX74	FISR01000011.1	SAMEA1566102	Viet Nam	Pig	unknown	2		cps2I	0	1/2 or 2
Streptococcus suis FX77_1	FISO01000010.1	SAMEA1566086	Viet Nam	Pig	unknown	2		cps2I	0	1/2 or 2
Streptococcus suis FX90_2	FISN01000012.1	SAMEA1566048	Viet Nam	Pig	unknown	2		cps2I	0	1/2 or 2
Streptococcus suis GZ0565	CP017142.1	SAMN05567566	China	Pig	brain	9		cps9J	0	9
Streptococcus suis GZ1	CP000837.1	SAMN02603644	N/A	N/A	N/A	2		cps2I	0	1/2 or 2
Streptococcus suis isolate 12V457	NZ_CZEB01000022.1	SAMEA3595206	Netherlands	Pig	CSF or blood culture	7		N/A	N/A	N/A
Streptococcus suis isolate GD-0008	NZ_CZEY01000059.1	SAMEA3595214	Netherlands	Pig	CSF or blood culture	1/2		N/A	N/A	N/A
Streptococcus suis ISU1606	LDOM01000042.1	SAMN03485890	USA	Pig	respiratory tract	2		cps2I	0	1/2 or 2
Streptococcus suis ISU2414	LDOG01000008.1	SAMN03485884	USA	Pig	pericardium	2		cps1_2I	0	1/2 or 2
Streptococcus suis ISU2514	LDOH01000086.1	SAMN03485885	USA	Pig	brain	2		cps1_2I	0	1/2 or 2
Streptococcus suis ISU2614	NZ_LDOI01000031.1	SAMN03485886	USA	Pig	respiratory tract	2		N/A	N/A	N/A
Streptococcus suis ISU2660	LDON01000067.1	SAMN03485891	USA	Pig	pleura	2		cps1_2I	0	1/2 or 2
Streptococcus suis ISU2714	LDOJ01000043.1	SAMN03485887	USA	Pig	brain	2		cps2I	0	1/2 or 2
Streptococcus suis ISU2812	CP017092.1	SAMN03485888	USA	Pig	respiratory tract	N/A		N/A	N/A	N/A
Streptococcus suis ISU2912	LDOL00000000.1	SAMN03485889	USA	Pig	respiratory tract	N/A		N/A	N/A	N/A
Streptococcus suis JS14	CP002465.1	SAMN02603326	N/A	N/A	N/A	14		cps1I	0	1 or 14
Streptococcus suis LL-P	CECT01000016.1	SAMEA3233871	United Kingdom	Pig	brain	2		cps2I	0	1/2 or 2
Streptococcus suis LL-Q	CECP01000021.1	SAMEA3233872	United Kingdom	Pig	unknown	1		cps14H	0	1 or 14
Streptococcus suis LL-R	CECQ01000029.1	SAMEA3233873	United Kingdom	Pig	unknown	1		cps1I	0	1 or 14
Streptococcus suis LL-S	CECS01000162.1	SAMEA3233874	United Kingdom	Pig	lung	3		cps3L	0	3
Streptococcus suis LL-U	CECU01000048.1	SAMEA3233876	United Kingdom	Pig	lung	4		cps4K	0	4
Streptococcus suis LL-W	CECV01000039.1	SAMEA3233877	United Kingdom	Pig	unknown	7		cps7L	0	7
Streptococcus suis LL-X	CECZ01000053.1	SAMEA3233878	United Kingdom	Pig	brain	7		cps7L	0	7
Streptococcus suis LL-Y	CECX01000032.1	SAMEA3233879	United Kingdom	Pig	unknown	14		cps1I	0	1 or 14
Streptococcus suis LL-Z	CEDA01000035.1	SAMEA3233880	United Kingdom	Pig	brain	14		cps1I	0	1 or 14
Streptococcus suis LOLA-SS001	FIFB01000005.1	SAMEA1316568	United Kingdom	Pig	unknown	2		cps2I	0	1/2 or 2
Streptococcus suis LOLA-SS002	FIFC01000011.1	SAMEA1316603	United Kingdom	Pig	unknown	1		cps14H	0	1 or 14
Streptococcus suis LOLA-SS003	FIFD01000015.1	SAMEA1316598	United Kingdom	Pig	unknown	1		cps1I	0	1 or 14
Streptococcus suis LOLA-SS004	FIFE01000022.1	SAMEA1316626	United Kingdom	Pig	unknown	3		cps3L	0	3
Streptococcus suis LOLA-SS005	FIFJ01000026.1	SAMEA1316619	United Kingdom	Pig	unknown	3		cps3L	0	3
Streptococcus suis LOLA-SS006	FIFG01000006.1	SAMEA1316658	United Kingdom	Pig	unknown	4		cps4K	0	4
Streptococcus suis LOLA-SS008	FIFF01000042.1	SAMEA1316648	United Kingdom	Pig	unknown	7		cps7L	0	7
Streptococcus suis LOLA-SS009	FIFH01000039.1	SAMEA1316611	United Kingdom	Pig	unknown	7		cps7L	0	7
Streptococcus suis LOLA-SS010	FIFI01000013.1	SAMEA1316600	United Kingdom	Pig	unknown	14		cps1I	0	1 or 14
Streptococcus suis LOLA-SS011	FIFK01000010.1	SAMEA1316589	United Kingdom	Pig	unknown	14		cps1I	0	1 or 14
Streptococcus suis LS0A	CECW01000079.1	SAMEA3233881	United Kingdom	Pig	Tonsil	Non-typeable		cps31L	0	31
Streptococcus suis LS0B	NZ_CECY00000000.1	SAMEA3233882	United Kingdom	Pig	unknown	Non-typeable		N/A	N/A	N/A
Streptococcus suis LS0C	CEDC01000044.1	SAMEA3233883	United Kingdom	Pig	unknown	1		cps15K	0	15
Streptococcus suis LS0E	CEDD01000021.1	SAMEA3233884	United Kingdom	Pig	Tonsil	2		cps31L	0	31
Streptococcus suis LS0I	CEDB01000008.1	SAMEA3233885	United Kingdom	Pig	Tonsil	Non-typeable		cps6I	0	6
Streptococcus suis LS0L	CEDG01000029.1	SAMEA3233886	United Kingdom	Pig	Tonsil	Non-typeable		cps31L	0	31
Streptococcus suis LS0M	CEDE01000053.1	SAMEA3233887	United Kingdom	Pig	Tonsil	4		cps4K	0	4
Streptococcus suis LS0P	CEDP01000051.1	SAMEA3233888	United Kingdom	Pig	Tonsil	Non-typeable		cps9J	0	9
Streptococcus suis LS0X	CEDH01000022.1	SAMEA3233890	United Kingdom	Pig	Tonsil	Non-typeable		cps31L	0	31
Streptococcus suis LS1B	CEDF01000080.1	SAMEA3233891	United Kingdom	Pig	Tonsil	Non-typeable		cps15K	0	15
Streptococcus suis LS1C	CEDJ01000003.1	SAMEA3233892	United Kingdom	Pig	Tonsil	Non-typeable		cps31L	0	31
Streptococcus suis LS1F	CEET01000131.1	SAMEA3233893	United Kingdom	Pig	Tonsil	2		cps1_2I	0	1/2 or 2
Streptococcus suis LS1J	CEDT01000008.1	SAMEA3233894	United Kingdom	Pig	Tonsil	Non-typeable		cps21P	0	21
Streptococcus suis LS1M	CEDS01000114.1	SAMEA3233895	United Kingdom	Pig	Tonsil	6		cps6I	0	6
Streptococcus suis LS1N	CEDL01000024.1	SAMEA3233896	United Kingdom	Pig	unknown	2		cps2I	0	1/2 or 2
Streptococcus suis LS1Q	CEDM01000032.1	SAMEA3233897	United Kingdom	Pig	Tonsil	2		cps1_2I	0	1/2 or 2
Streptococcus suis LS1U	CEDK01000057.1	SAMEA3233898	United Kingdom	Pig	unknown	2		cps2I	0	1/2 or 2
Streptococcus suis LS1Y	CEEV01000031.1	SAMEA3233899	United Kingdom	Pig	Tonsil	Non-typeable		cps24M	0	24
Streptococcus suis LS2C	CEDN01000066.1	SAMEA3233900	United Kingdom	Pig	Tonsil	Non-typeable		cps16I	0	16
Streptococcus suis LS2D	CEDO01000103.1	SAMEA3233901	United Kingdom	Pig	lung	14		cps25M	0	25
Streptococcus suis LS2G	CEDQ01000049.1	SAMEA3233902	United Kingdom	Pig	Tonsil	2		cps2I	0	1/2 or 2
Streptococcus suis LS2K	CEDR01000019.1	SAMEA3233903	United Kingdom	Pig	Tonsil	Non-typeable		cps16I	0	16
Streptococcus suis LS2N	CEDV01000061.1	SAMEA3233904	United Kingdom	Pig	Tonsil	Non-typeable		cps9J	0	9
Streptococcus suis LS2O	CEDX01000071.1	SAMEA3233905	United Kingdom	Pig	unknown	2		cps2I	0	1/2 or 2
Streptococcus suis LS2R	CEDW01000124.1	SAMEA3233906	United Kingdom	Pig	Tonsil	2		cps1_2I	0	1/2 or 2
Streptococcus suis LS2V	CEDY01000028.1	SAMEA3233907	United Kingdom	Pig	unknown	Non-typeable		cps19L	0	19
Streptococcus suis LS2Z	CEFF01000109.1	SAMEA3233908	United Kingdom	Pig	Tonsil	Non-typeable		cps24M	0	24
Streptococcus suis LS3A	CEEA01000002.1	SAMEA3233909	United Kingdom	Pig	unknown	4		cps4K	0	4
Streptococcus suis LS3D	CEFA01000002.1	SAMEA3233910	United Kingdom	Pig	Tonsil	7		cps7L	0	7
Streptococcus suis LS3E	CEDZ01000131.1	SAMEA3233911	United Kingdom	Pig	lung	14		cps16I	0	16
Streptococcus suis LS3H	CEEB01000068.1	SAMEA3233912	United Kingdom	Pig	Tonsil	2		cps2I	0	1/2 or 2
Streptococcus suis LS3P	CEEW01000074.1	SAMEA3233913	United Kingdom	Pig	Tonsil	Non-typeable		cps24M	0	24
Streptococcus suis LS3S	CEED01000029.1	SAMEA3233914	United Kingdom	Pig	unknown	3		cps3L	0	3
Streptococcus suis LS3W	CEEX01000192.1	SAMEA3233915	United Kingdom	Pig	Tonsil	Non-typeable		cps21P	0	21
Streptococcus suis LS4B	CEEH01000016.1	SAMEA3233916	United Kingdom	Pig	Tonsil	Non-typeable		cps8K	0	8
Streptococcus suis LS4E	CEEG01000051.1	SAMEA3233917	United Kingdom	Pig	Tonsil	7		cps7L	0	7
Streptococcus suis LS4F	CEFH01000063.1	SAMEA3233918	United Kingdom	Pig	lung	14		cps1I	0	1 or 14
Streptococcus suis LS4I	CEFC01000019.1	SAMEA3233919	United Kingdom	Pig	Tonsil	Non-typeable		cps21P	0	21
Streptococcus suis LS4M	CEEJ01000153.1	SAMEA3233920	United Kingdom	Pig	Tonsil	Non-typeable		cps15K	0	15
Streptococcus suis LS4P	CEEC01000023.1	SAMEA3233921	United Kingdom	Pig	Tonsil	4		cps4K	0	4
Streptococcus suis LS4Q	CEEE01000127.1	SAMEA3233922	United Kingdom	Pig	unknown	1/2		cps1_2I	0	1/2 or 2
Streptococcus suis LS4X	NZ_CEFG00000000.1	SAMEA3233924	United Kingdom	Pig	unknown	Non-typeable		N/A	N/A	N/A
Streptococcus suis LS5C	CEEY01000059.1	SAMEA3233925	United Kingdom	Pig	Tonsil	2		cps2I	0	1/2 or 2
Streptococcus suis LS5F	CEEI01000044.1	SAMEA3233926	United Kingdom	Pig	unknown	7		cps7L	0	7
Streptococcus suis LS5J	CEEZ01000004.1	SAMEA3233927	United Kingdom	Pig	Tonsil	Non-typeable		cps10M	0	10
Streptococcus suis LS5Q	CEEK01000003.1	SAMEA3233928	United Kingdom	Pig	Tonsil	1		cps11N	0	11
Streptococcus suis LS5R	CEEM01000138.1	SAMEA3233929	United Kingdom	Pig	Tonsil	1/2		cps1_2I	0	1/2 or 2
Streptococcus suis LS5U	CEEN01000061.1	SAMEA3233930	United Kingdom	Pig	Tonsil	Non-typeable		cps31L	0	31
Streptococcus suis LS5Y	CEEL01000016.1	SAMEA3233931	United Kingdom	Pig	Tonsil	Non-typeable		cps9J	0	9
Streptococcus suis LS6D	NZ_CEEO00000000.1	SAMEA3233932	United Kingdom	Pig	unknown	Non-typeable		N/A	N/A	N/A
Streptococcus suis LS6G	CEFB01000105.1	SAMEA3233933	United Kingdom	Pig	Tonsil	1/2		cps1_2I	0	1/2 or 2
Streptococcus suis LS6K	CEFN01000017.1	SAMEA3233934	United Kingdom	Pig	unknown	Non-typeable		cps9J	0	9
Streptococcus suis LS6R	CEEP01000007.1	SAMEA3233935	United Kingdom	Pig	Tonsil	1		cps11N	0	11
Streptococcus suis LS6S	CEFD01000158.1	SAMEA3233936	United Kingdom	Pig	unknown	1/2		cps1_2I	0	1/2 or 2
Streptococcus suis LS6V	CEEQ01000034.1	SAMEA3233937	United Kingdom	Pig	Tonsil	Non-typeable		cps8K	0	8
Streptococcus suis LS6Z	CEES01000023.1	SAMEA3233938	United Kingdom	Pig	unknown	7		cps7L	0	7
Streptococcus suis LS7A	NZ_CEER00000000.1	SAMEA3233939	United Kingdom	Pig	Tonsil	4		N/A	N/A	N/A
Streptococcus suis LS7E	CEGO01000035.1	SAMEA3233940	United Kingdom	Pig	Tonsil	Non-typeable		cps24M	0	24
Streptococcus suis LS7H	CEFE01000108.1	SAMEA3233941	United Kingdom	Pig	unknown	1/2		cps1_2I	0	1/2 or 2
Streptococcus suis LS7L	CEGX01000040.1	SAMEA3233942	United Kingdom	Pig	Tonsil	Non-typeable		cps8K	0	8
Streptococcus suis LS7P	CEGP01000107.1	SAMEA3233943	United Kingdom	Pig	Tonsil	Non-typeable		cps16I	0	16
Streptococcus suis LS7S	CEGQ01000051.1	SAMEA3233944	United Kingdom	Pig	unknown	2		cps2I	0	1/2 or 2
Streptococcus suis LS7W	CEHR01000063.1	SAMEA3233946	United Kingdom	Pig	Tonsil	1/2		cps1_2I	0	1/2 or 2
Streptococcus suis LS8B	CEJK01000040.1	SAMEA3233947	United Kingdom	Pig	Tonsil	Non-typeable		cps31L	0	31
Streptococcus suis LS8F	NZ_CEHJ00000000.1	SAMEA3233948	United Kingdom	Pig	Tonsil	Non-typeable		N/A	N/A	N/A
Streptococcus suis LS8I	NZ_CEHM00000000.1	SAMEA3233949	United Kingdom	Pig	Tonsil	Non-typeable		N/A	N/A	N/A
Streptococcus suis LS8J	CEHK01000116.1	SAMEA3233950	United Kingdom	Pig	Tonsil	Non-typeable		cps16I	0	16
Streptococcus suis LS8M	CEHO01000025.1	SAMEA3233951	United Kingdom	Pig	Tonsil	Non-typeable		cps8K	0	8
Streptococcus suis LS8Q	CEHU01000009.1	SAMEA3233952	United Kingdom	Pig	Tonsil	Non-typeable		cps31L	0	31
Streptococcus suis LS8U	CEHL01000052.1	SAMEA3233954	United Kingdom	Pig	unknown	2		cps2I	0	1/2 or 2
Streptococcus suis LS8X	CEHN01000018.1	SAMEA3233955	United Kingdom	Pig	Tonsil	1		cps12J	0	12
Streptococcus suis LS9C	CEHP01000007.1	SAMEA3233956	United Kingdom	Pig	Tonsil	Non-typeable		cps10M	0	10
Streptococcus suis LS9G	CEJS01000015.1	SAMEA3233957	United Kingdom	Pig	Tonsil	Non-typeable		cps31L	0	31
Streptococcus suis LS9J	CELX01000027.1	SAMEA3233958	United Kingdom	Pig	Tonsil	Non-typeable		cps8K	0	8
Streptococcus suis LS9N	CEHX01000005.1	SAMEA3233959	United Kingdom	Pig	Tonsil	Non-typeable		cps31L	0	31
Streptococcus suis LS9R	NZ_CEIE00000000.1	SAMEA3233960	United Kingdom	Pig	Tonsil	Non-typeable		N/A	N/A	N/A
Streptococcus suis LS9U	CEJM01000132.1	SAMEA3233961	United Kingdom	Pig	unknown	1		cps30I	0	30
Streptococcus suis LS9V	CEJL01000170.1	SAMEA3233962	United Kingdom	Pig	unknown	1/2		cps1_2I	0	1/2 or 2
Streptococcus suis LS9Y	CEHW01000006.1	SAMEA3233963	United Kingdom	Pig	Tonsil	Non-typeable		cps15K	0	15
Streptococcus suis LSD	CEJN01000012.1	SAMEA3233964	United Kingdom	Pig	unknown	2		cps2I	0	1/2 or 2
Streptococcus suis LSH	CEHS01000100.1	SAMEA3233965	United Kingdom	Pig	Tonsil	1/2		cps1_2I	0	1/2 or 2
Streptococcus suis LSK	CEJO01000014.1	SAMEA3233966	United Kingdom	Pig	unknown	Non-typeable		cps16I	0	16
Streptococcus suis LSL	CEHY01000074.1	SAMEA3233967	United Kingdom	Pig	Tonsil	2		cps1_2I	0	1/2 or 2
Streptococcus suis LSS	CEJQ01000015.1	SAMEA3233968	United Kingdom	Pig	unknown	2		cps2I	0	1/2 or 2
Streptococcus suis LSS1	FIFL01000021.1	SAMEA1316625	United Kingdom	Pig	unknown	2		cps1_2I	0	1/2 or 2
Streptococcus suis LSS10	NZ_FIFM00000000.1	SAMEA1316539	United Kingdom	Pig	unknown	Non-typeable		N/A	N/A	N/A
Streptococcus suis LSS100	FIFN01000005.1	SAMEA1316693	United Kingdom	Pig	unknown	1		cps15K	0	15
Streptococcus suis LSS11	FIFO01000002.1	SAMEA1316527	United Kingdom	Pig	unknown	Non-typeable		cps31L	0	31
Streptococcus suis LSS12	FIFP01000029.1	SAMEA1316512	United Kingdom	Pig	unknown	14		cps25M	0	25
Streptococcus suis LSS13	FIFQ01000023.1	SAMEA1316604	United Kingdom	Pig	unknown	14		cps16I	0	16
Streptococcus suis LSS14	FIFR01000013.1	SAMEA1316601	United Kingdom	Pig	unknown	14		cps1I	0	1 or 14
Streptococcus suis LSS18	FIFS01000021.1	SAMEA1316705	United Kingdom	Pig	unknown	N/A		cps16I	0	16
Streptococcus suis LSS2	FIFZ01000013.1	SAMEA1316633	United Kingdom	Pig	unknown	1		cps15K	0	15
Streptococcus suis LSS20	FIFT01000006.1	SAMEA1316631	United Kingdom	Pig	unknown	4		cps4K	0	4
Streptococcus suis LSS21	FIFU01000015.1	SAMEA1316624	United Kingdom	Pig	unknown	2		cps2I	0	1/2 or 2
Streptococcus suis LSS22	FIFV01000014.1	SAMEA1316614	United Kingdom	Pig	unknown	2		cps2I	0	1/2 or 2
Streptococcus suis LSS23	FIFW01000005.1	SAMEA1316655	United Kingdom	Pig	unknown	N/A		cps24M	0	24
Streptococcus suis LSS24	FIFX01000020.1	SAMEA1316643	United Kingdom	Pig	unknown	1/2		cps1_2I	0	1/2 or 2
Streptococcus suis LSS25	FIFY01000019.1	SAMEA1316582	United Kingdom	Pig	unknown	1/2		cps1_2I	0	1/2 or 2
Streptococcus suis LSS26	FIGC01000020.1	SAMEA1316570	United Kingdom	Pig	unknown	1/2		cps1_2I	0	1/2 or 2
Streptococcus suis LSS27	FIGB01000004.1	SAMEA1316602	United Kingdom	Pig	unknown	3		cps10M	0	10
Streptococcus suis LSS28	FIGD01000014.1	SAMEA1316524	United Kingdom	Pig	unknown	2		cps2I	0	1/2 or 2
Streptococcus suis LSS29	FIGE01000020.1	SAMEA1316540	United Kingdom	Pig	unknown	1/2		cps1_2I	0	1/2 or 2
Streptococcus suis LSS3	FIGF01000020.1	SAMEA1316645	United Kingdom	Pig	unknown	1/2		cps1_2I	0	1/2 or 2
Streptococcus suis LSS30	FIGH01000005.1	SAMEA1316545	United Kingdom	Pig	unknown	Non-typeable		cps31L	0	31
Streptococcus suis LSS31	FIGG01000001.1	SAMEA1316553	United Kingdom	Pig	unknown	Non-typeable		cps24M	0	24
Streptococcus suis LSS32	FIGJ01000012.1	SAMEA1316711	United Kingdom	Pig	unknown	Non-typeable		cps24M	0	24
Streptococcus suis LSS33	FIGL01000002.1	SAMEA1316704	United Kingdom	Pig	unknown	4		cps4K	0	4
Streptococcus suis LSS34	FIGS01000016.1	SAMEA1316688	United Kingdom	Pig	unknown	Non-typeable		cps8K	0	8
Streptococcus suis LSS35	FIGI01000014.1	SAMEA1316678	United Kingdom	Pig	unknown	2		cps2I	0	1/2 or 2
Streptococcus suis LSS36	NZ_FIGK00000000.1	SAMEA1316672	United Kingdom	Pig	unknown	Non-typeable		N/A	N/A	N/A
Streptococcus suis LSS37	FIGN01000003.1	SAMEA1316663	United Kingdom	Pig	unknown	Non-typeable		cps24M	0	24
Streptococcus suis LSS38	NZ_FIGU00000000.1	SAMEA1316537	United Kingdom	Pig	unknown	Non-typeable		N/A	N/A	N/A
Streptococcus suis LSS39	FIGQ01000019.1	SAMEA1316519	United Kingdom	Pig	unknown	Non-typeable		cps31L	0	31
Streptococcus suis LSS4	FIGM01000011.1	SAMEA1316657	United Kingdom	Pig	unknown	2		cps2I	0	1/2 or 2
Streptococcus suis LSS40	FIGR01000019.1	SAMEA1316514	United Kingdom	Pig	unknown	Non-typeable		cps6I	0	6
Streptococcus suis LSS41	FIGT01000023.1	SAMEA1316552	United Kingdom	Pig	unknown	Non-typeable		cps21P	0	21
Streptococcus suis LSS42	FIGW01000024.1	SAMEA1316544	United Kingdom	Pig	unknown	Non-typeable		cps16I	0	16
Streptococcus suis LSS44	FIGZ01000003.1	SAMEA1316701	United Kingdom	Pig	unknown	Non-typeable		cps15K	0	15
Streptococcus suis LSS47	FIGP01000021.1	SAMEA1316686	United Kingdom	Pig	unknown	Non-typeable		cps16I	0	16
Streptococcus suis LSS48	FIGO01000004.1	SAMEA1316667	United Kingdom	Pig	unknown	N/A		cps31L	0	31
Streptococcus suis LSS49	NZ_FIGV00000000.1	SAMEA1316675	United Kingdom	Pig	unknown	N/A		N/A	N/A	N/A
Streptococcus suis LSS5	FIGX01000012.1	SAMEA1316670	United Kingdom	Pig	unknown	2		cps2I	0	1/2 or 2
Streptococcus suis LSS50	FIGY01000013.1	SAMEA1316610	United Kingdom	Pig	unknown	2		cps2I	0	1/2 or 2
Streptococcus suis LSS51	FIHC01000013.1	SAMEA1316607	United Kingdom	Pig	unknown	2		cps2I	0	1/2 or 2
Streptococcus suis LSS52	FIHA01000002.1	SAMEA1316592	United Kingdom	Pig	unknown	Non-typeable		cps19L	0	19
Streptococcus suis LSS53	FIHL01000007.1	SAMEA1316580	United Kingdom	Pig	unknown	Non-typeable		cps21P	0	21
Streptococcus suis LSS54	NZ_FIHD00000000.1	SAMEA1316575	United Kingdom	Pig	unknown	Non-typeable		N/A	N/A	N/A
Streptococcus suis LSS55	FIHB01000010.1	SAMEA1316560	United Kingdom	Pig	unknown	N/A		cps9J	0	9
Streptococcus suis LSS56	FIHF01000003.1	SAMEA1316549	United Kingdom	Pig	unknown	7		cps7L	0	7
Streptococcus suis LSS57	NZ_FIHI00000000.1	SAMEA1316543	United Kingdom	Pig	unknown	4		N/A	N/A	N/A
Streptococcus suis LSS58	FIHE01000007.1	SAMEA1316639	United Kingdom	Pig	unknown	Non-typeable		cps31L	0	31
Streptococcus suis LSS59	FIHG01000003.1	SAMEA1316620	United Kingdom	Pig	unknown	Non-typeable		cps10M	0	10
Streptococcus suis LSS60	FIHH01000006.1	SAMEA1316662	United Kingdom	Pig	unknown	2		cps31L	0	31
Streptococcus suis LSS61	FIHJ01000013.1	SAMEA1316651	United Kingdom	Pig	unknown	2		cps1_2I	0	1/2 or 2
Streptococcus suis LSS62	FIHK01000012.1	SAMEA1316641	United Kingdom	Pig	unknown	2		cps2I	0	1/2 or 2
Streptococcus suis LSS63	FIHO01000015.1	SAMEA1316677	United Kingdom	Pig	unknown	2		cps2I	0	1/2 or 2
Streptococcus suis LSS64	FIHM01000014.1	SAMEA1316668	United Kingdom	Pig	unknown	Non-typeable		cps21P	0	21
Streptococcus suis LSS65	FIHN01000007.1	SAMEA1316710	United Kingdom	Pig	unknown	Non-typeable		cps10M	0	10
Streptococcus suis LSS66	FIHP01000002.1	SAMEA1316694	United Kingdom	Pig	unknown	Non-typeable		cps9J	0	9
Streptococcus suis LSS67	FIHQ01000015.1	SAMEA1316530	United Kingdom	Pig	unknown	Non-typeable		cps8K	0	8
Streptococcus suis LSS68	FIHR01000017.1	SAMEA1316522	United Kingdom	Pig	unknown	Non-typeable		cps8K	0	8
Streptococcus suis LSS69	FIHS01000017.1	SAMEA1316534	United Kingdom	Pig	unknown	Non-typeable		cps31L	0	31
Streptococcus suis LSS70	FIHT01000004.1	SAMEA1316591	United Kingdom	Pig	unknown	Non-typeable		cps9J	0	9
Streptococcus suis LSS71	FIHV01000019.1	SAMEA1316608	United Kingdom	Pig	unknown	2		cps1_2I	0	1/2 or 2
Streptococcus suis LSS72	FIHU01000019.1	SAMEA1316571	United Kingdom	Pig	unknown	2		cps1_2I	0	1/2 or 2
Streptococcus suis LSS73	FIHW01000022.1	SAMEA1316573	United Kingdom	Pig	unknown	3		cps3L	0	3
Streptococcus suis LSS74	FIHX01000021.1	SAMEA1316588	United Kingdom	Pig	unknown	3		cps3L	0	3
Streptococcus suis LSS75	FIHY01000006.1	SAMEA1316652	United Kingdom	Pig	unknown	Non-typeable		cps31L	0	31
Streptococcus suis LSS76	FIHZ01000015.1	SAMEA1316650	United Kingdom	Pig	unknown	Non-typeable		cps8K	0	8
Streptococcus suis LSS77	FIIA01000020.1	SAMEA1316635	United Kingdom	Pig	unknown	1/2		cps1_2I	0	1/2 or 2
Streptococcus suis LSS78	FIIB01000018.1	SAMEA1316562	United Kingdom	Pig	unknown	1		cps12J	0	12
Streptococcus suis LSS79	FIIC01000002.1	SAMEA1316546	United Kingdom	Pig	unknown	Non-typeable		cps15K	0	15
Streptococcus suis LSS8	FIID01000013.1	SAMEA1316556	United Kingdom	Pig	unknown	Non-typeable		cps16I	0	16
Streptococcus suis LSS80	FIIE01000003.1	SAMEA1316532	United Kingdom	Pig	unknown	Non-typeable		cps31L	0	31
Streptococcus suis LSS81	FIIG01000004.1	SAMEA1316513	United Kingdom	Pig	unknown	Non-typeable		cps15K	0	15
Streptococcus suis LSS82	FIIF01000019.1	SAMEA1316709	United Kingdom	Pig	unknown	Non-typeable		cps16I	0	16
Streptococcus suis LSS83	FIIH01000041.1	SAMEA1316699	United Kingdom	Pig	unknown	7		cps7L	0	7
Streptococcus suis LSS84	FIIK01000041.1	SAMEA1316689	United Kingdom	Pig	unknown	7		cps7L	0	7
Streptococcus suis LSS85	FIII01000042.1	SAMEA1316680	United Kingdom	Pig	unknown	7		cps7L	0	7
Streptococcus suis LSS86	FIIJ01000019.1	SAMEA1316671	United Kingdom	Pig	unknown	1/2		cps1_2I	0	1/2 or 2
Streptococcus suis LSS87	FIIL01000018.1	SAMEA1316661	United Kingdom	Pig	unknown	1/2		cps1_2I	0	1/2 or 2
Streptococcus suis LSS88	NZ_FIIM00000000.1	SAMEA1316616	United Kingdom	Pig	unknown	Non-typeable		N/A	N/A	N/A
Streptococcus suis LSS89	FIJA01000014.1	SAMEA1316628	United Kingdom	Pig	unknown	Non-typeable		cps8K	0	8
Streptococcus suis LSS9	FIIP01000007.1	SAMEA1316547	United Kingdom	Pig	unknown	Non-typeable		cps10M	0	10
Streptococcus suis LSS90	FIIN01000001.1	SAMEA1316583	United Kingdom	Pig	unknown	Non-typeable		cps31L	0	31
Streptococcus suis LSS91	FIIO01000021.1	SAMEA1316569	United Kingdom	Pig	unknown	6		cps6I	0	6
Streptococcus suis LSS92	FIIQ01000002.1	SAMEA1316609	United Kingdom	Pig	unknown	Non-typeable		cps9J	0	9
Streptococcus suis LSS94	FIJD01000016.1	SAMEA1316533	United Kingdom	Pig	unknown	4		cps4K	0	4
Streptococcus suis LSS95	FIIR01000006.1	SAMEA1316535	United Kingdom	Pig	unknown	1		cps11N	0	11
Streptococcus suis LSS96	FIIS01000007.1	SAMEA1316526	United Kingdom	Pig	unknown	1		cps11N	0	11
Streptococcus suis LSS97	FIIW01000013.1	SAMEA1316558	United Kingdom	Pig	unknown	2		cps2I	0	1/2 or 2
Streptococcus suis LSS98	FIIU01000013.1	SAMEA1316682	United Kingdom	Pig	unknown	2		cps2I	0	1/2 or 2
Streptococcus suis LSS99	FIIX01000029.1	SAMEA1316679	United Kingdom	Pig	unknown	1		cps30I	0	30
Streptococcus suis LSV	CEJP01000027.1	SAMEA3233969	United Kingdom	Pig	Tonsil	Non-typeable		cps10M	0	10
Streptococcus suis LSW	CEHV01000005.1	SAMEA3233970	United Kingdom	Pig	unknown	1		cps15K	0	15
Streptococcus suis NCTC 10446	ALLU01000005.1	SAMD00009285	N/A	N/A	N/A	15		cps15K	0	15
Streptococcus suis NSUI002	CP011419.1	SAMN03652427	Canada	Pig	unknown	2		cps1_2I	0	1/2 or 2
Streptococcus suis NSUI060	CP012911.1	SAMN04156190	Canada	Pig	unknown	2		cps1_2I	0	1/2 or 2
Streptococcus suis NT77	ALLR01000051.1	SAMD00009281	N/A	N/A	N/A	18		cps18N	0	18
Streptococcus suis P1/7	AM946016.1	SAMEA3138299	N/A	N/A	N/A	N/A		cps2I	0	1/2 or 2
Streptococcus suis R61	AEYY01000011.1	SAMN02469902	N/A	N/A	N/A	N/A		cps12J	0	12
Streptococcus suis R735	ALLS01000031.1	SAMN02469503	N/A	N/A	N/A	N/A		cps2I	0	1/2 or 2
Streptococcus suis RC1	ALLT01000041.1	SAMN02469504	N/A	N/A	N/A	N/A		cps8K	0	8
Streptococcus suis S10A	CEJR01000060.1	SAMEA3233971	United Kingdom	Pig	unknown	2		cps2I	0	1/2 or 2
Streptococcus suis S10B	CEHT01000091.1	SAMEA3233972	United Kingdom	Pig	lung	3		cps3L	0	3
Streptococcus suis S10C	CEIF01000045.1	SAMEA3233973	United Kingdom	Pig	unknown	2		cps2I	0	1/2 or 2
Streptococcus suis S10D	CEJT01000011.1	SAMEA3233974	United Kingdom	Pig	brain	7		cps7L	0	7
Streptococcus suis S10E	CEJF01000059.1	SAMEA3233975	United Kingdom	Pig	brain	2		cps2I	0	1/2 or 2
Streptococcus suis S10F	CEKG01000060.1	SAMEA3233976	United Kingdom	Pig	lung	1/2		cps1_2I	0	1/2 or 2
Streptococcus suis S10W	CEKH01000028.1	SAMEA3233977	United Kingdom	Pig	lung	7		cps7L	0	7
Streptococcus suis S10X	CEJH01000059.1	SAMEA3233978	United Kingdom	Pig	unknown	2		cps2I	0	1/2 or 2
Streptococcus suis S10Y	CEKJ01000052.1	SAMEA3233979	United Kingdom	Pig	brain	2		cps2I	0	1/2 or 2
Streptococcus suis S11G	CEKI01000051.1	SAMEA3233980	United Kingdom	Pig	unknown	2		cps2I	0	1/2 or 2
Streptococcus suis S11H	CEJE01000055.1	SAMEA3233981	United Kingdom	Pig	brain	1		cps1I	0	1 or 14
Streptococcus suis S11I	CEJJ01000053.1	SAMEA3233982	United Kingdom	Pig	brain	2		cps2I	0	1/2 or 2
Streptococcus suis S11J	NZ_CEIH00000000.1	SAMEA3233983	United Kingdom	Pig	lung	1		N/A	N/A	N/A
Streptococcus suis S11K	CEIV01000117.1	SAMEA3233984	United Kingdom	Pig	lung	1		cps3L	0	3
Streptococcus suis S11L	CEKL01000113.1	SAMEA3233985	United Kingdom	Pig	lung	3		cps3L	0	3
Streptococcus suis S11M	CEIY01000012.1	SAMEA3233986	United Kingdom	Pig	lung	3		cps8K	0	8
Streptococcus suis S11N	CEKM01000052.1	SAMEA3233987	United Kingdom	Pig	lung	2		cps2I	0	1/2 or 2
Streptococcus suis S11O	CELL01000013.1	SAMEA3233988	United Kingdom	Pig	lung	7		cps7L	0	7
Streptococcus suis S11P	CDXA01000014.1	SAMEA3233989	Viet Nam	Homo sapiens	brain	2		cps2I	0	1/2 or 2
Streptococcus suis S12Q	CEJG01000098.1	SAMEA3233990	United Kingdom	Pig	lung	3		cps3L	0	3
Streptococcus suis S12R	CEJA01000013.1	SAMEA3233991	United Kingdom	Pig	lung	7		cps7L	0	7
Streptococcus suis S12S	CEJU01000035.1	SAMEA3233992	United Kingdom	Pig	unknown	2		cps2I	0	1/2 or 2
Streptococcus suis S12U	CEIJ01000052.1	SAMEA3233994	United Kingdom	Pig	lung	2		cps2I	0	1/2 or 2
Streptococcus suis S12V	CEKK01000054.1	SAMEA3233995	United Kingdom	Pig	brain	2		cps2I	0	1/2 or 2
Streptococcus suis S12W	CEJV01000058.1	SAMEA3233996	United Kingdom	Pig	lung	14		cps1I	0	1 or 14
Streptococcus suis S12X	CEJD01000058.1	SAMEA3233997	United Kingdom	Pig	brain	4		cps4K	0	4
Streptococcus suis S12Y	CEKN01000056.1	SAMEA3233998	United Kingdom	Pig	unknown	14		cps1I	0	1 or 14
Streptococcus suis S12Z	CDXB01000019.1	SAMEA3233999	United Kingdom	Pig	brain	2		cps2I	0	1/2 or 2
Streptococcus suis S13A	CEIZ01000131.1	SAMEA3234000	United Kingdom	Pig	unknown	3		cps3L	0	3
Streptococcus suis S13B	CEIX01000056.1	SAMEA3234001	United Kingdom	Pig	unknown	2		cps2I	0	1/2 or 2
Streptococcus suis S13C	CEIU01000054.1	SAMEA3234002	United Kingdom	Pig	brain	1		cps1I	0	1 or 14
Streptococcus suis S13D	CEIB01000106.1	SAMEA3234003	United Kingdom	Pig	lung	2		cps1_2I	0	1/2 or 2
Streptococcus suis S13E	CEJW01000047.1	SAMEA3234004	United Kingdom	Pig	brain	8		cps8K	0	8
Streptococcus suis S13F	CEIR01000054.1	SAMEA3234005	United Kingdom	Pig	unknown	2		cps2I	0	1/2 or 2
Streptococcus suis S13G	CEKO01000044.1	SAMEA3234006	United Kingdom	Pig	lung	8		cps8K	0	8
Streptococcus suis S13H	CEJX01000060.1	SAMEA3234007	United Kingdom	Pig	brain	1		cps1I	0	1 or 14
Streptococcus suis S13I	CEIK01000051.1	SAMEA3234008	United Kingdom	Pig	unknown	1		cps1I	0	1 or 14
Streptococcus suis S14J	CEJC01000012.1	SAMEA3234009	United Kingdom	Pig	lung	4		cps4K	0	4
Streptococcus suis S14K	CEIQ01000015.1	SAMEA3234010	United Kingdom	Pig	lung	4		cps4K	0	4
Streptococcus suis S14L	CEIG01000023.1	SAMEA3234011	United Kingdom	Pig	lung	4		cps4K	2e-15	4
Streptococcus suis S14M	CEID01000118.1	SAMEA3234012	United Kingdom	Pig	lung	1		cps1_2I	0	1/2 or 2
Streptococcus suis S14O	CEIW01000008.1	SAMEA3234013	United Kingdom	Pig	lung	4		cps4K	0	4
Streptococcus suis S15R	CELN01000020.1	SAMEA3234014	United Kingdom	Pig	brain	7		cps7L	0	7
Streptococcus suis S15S	CEIS01000006.1	SAMEA3234015	United Kingdom	Pig	lung	3		cps3L	0	3
Streptococcus suis S15U	CEIP01000064.1	SAMEA3234017	United Kingdom	Pig	unknown	2		cps2I	0	1/2 or 2
Streptococcus suis S15V	CEKP01000056.1	SAMEA3234018	United Kingdom	Pig	brain	2		cps2I	0	1/2 or 2
Streptococcus suis S15W	CEIL01000003.1	SAMEA3234019	United Kingdom	Pig	unknown	9		cps8K	0	8
Streptococcus suis S15X	CEIO01000121.1	SAMEA3234020	United Kingdom	Pig	lung	3		cps3L	0	3
Streptococcus suis S15Y	CEKT01000013.1	SAMEA3234021	United Kingdom	Pig	unknown	1		cps1I	0	1 or 14
Streptococcus suis S16A	CEKS01000002.1	SAMEA3234022	United Kingdom	Pig	lung	1/2		cps15K	0	15
Streptococcus suis S16B	CEIN01000052.1	SAMEA3234023	United Kingdom	Pig	brain	2		cps2I	0	1/2 or 2
Streptococcus suis S16C	CEIT01000199.1	SAMEA3234024	United Kingdom	Pig	lung	2		cps1_2I	0	1/2 or 2
Streptococcus suis S16D	CEJI01000058.1	SAMEA3234025	United Kingdom	Pig	brain	2		cps2I	0	1/2 or 2
Streptococcus suis S16E	CEHZ01000018.1	SAMEA3234026	United Kingdom	Pig	brain	2		cps2I	0	1/2 or 2
Streptococcus suis S16F	CEII01000060.1	SAMEA3234027	United Kingdom	Pig	unknown	16		cps16I	0	16
Streptococcus suis S16Z	CEIA01000006.1	SAMEA3234028	United Kingdom	Pig	lung	8		cps8K	0	8
Streptococcus suis S17G	CEIM01000067.1	SAMEA3234029	United Kingdom	Pig	brain	2		cps2I	0	1/2 or 2
Streptococcus suis S17H	CEKQ01000049.1	SAMEA3234030	United Kingdom	Pig	brain	2		cps2I	0	1/2 or 2
Streptococcus suis S17I	CEJZ01000053.1	SAMEA3234031	United Kingdom	Pig	brain	1/2		cps2I	0	1/2 or 2
Streptococcus suis S1J	CDXD01000009.1	SAMEA3234032	Viet Nam	Homo sapiens	brain	2		cps2I	0	1/2 or 2
Streptococcus suis S1K	CDXC01000016.1	SAMEA3234033	Viet Nam	Homo sapiens	brain	2		cps2I	0	1/2 or 2
Streptococcus suis S1L	CDXE01000001.1	SAMEA3234034	Viet Nam	Homo sapiens	brain	2		cps2I	0	1/2 or 2
Streptococcus suis S1M	CDXF01000003.1	SAMEA3234035	Viet Nam	Homo sapiens	brain	2		cps2I	0	1/2 or 2
Streptococcus suis S1N	CDXG01000025.1	SAMEA3234036	Viet Nam	Homo sapiens	brain	2		cps2I	0	1/2 or 2
Streptococcus suis S1O	CDXH01000016.1	SAMEA3234037	Viet Nam	Homo sapiens	brain	2		cps2I	0	1/2 or 2
Streptococcus suis S2P	CEBL01000016.1	SAMEA3234038	Viet Nam	Homo sapiens	brain	2		cps2I	0	1/2 or 2
Streptococcus suis S2Q	CDXI01000011.1	SAMEA3234039	Viet Nam	Homo sapiens	brain	2		cps2I	0	1/2 or 2
Streptococcus suis S2R	CEBM01000008.1	SAMEA3234040	Viet Nam	Homo sapiens	brain	2		cps2I	0	1/2 or 2
Streptococcus suis S2S	CDXM01000022.1	SAMEA3234041	Viet Nam	Homo sapiens	brain	2		cps2I	0	1/2 or 2
Streptococcus suis S2U	CEBN01000029.1	SAMEA3234043	Viet Nam	Homo sapiens	brain	2		cps2I	0	1/2 or 2
Streptococcus suis S2V	CDXJ01000024.1	SAMEA3234044	Viet Nam	Homo sapiens	brain	2		cps2I	0	1/2 or 2
Streptococcus suis S2W	CDXP01000025.1	SAMEA3234045	Viet Nam	Homo sapiens	brain	2		cps2I	0	1/2 or 2
Streptococcus suis S2X	CDXL01000015.1	SAMEA3234046	Viet Nam	Homo sapiens	brain	2		cps2I	0	1/2 or 2
Streptococcus suis S2Y	CDXO01000011.1	SAMEA3234047	Viet Nam	Homo sapiens	brain	2		cps2I	0	1/2 or 2
Streptococcus suis S3A	CDWG01000029.1	SAMEA3234048	Viet Nam	Homo sapiens	brain	2		cps2I	0	1/2 or 2
Streptococcus suis S3B	CEBP01000049.1	SAMEA3234049	Viet Nam	Homo sapiens	brain	2		cps2I	0	1/2 or 2
Streptococcus suis S3C	CDXQ01000008.1	SAMEA3234050	Viet Nam	Homo sapiens	brain	2		cps2I	0	1/2 or 2
Streptococcus suis S3D	CDXR01000008.1	SAMEA3234051	Viet Nam	Homo sapiens	brain	2		cps2I	0	1/2 or 2
Streptococcus suis S3E	CDXN01000011.1	SAMEA3234052	Viet Nam	Homo sapiens	brain	2		cps2I	0	1/2 or 2
Streptococcus suis S3F	CDXS01000028.1	SAMEA3234053	Viet Nam	Homo sapiens	brain	2		cps2I	0	1/2 or 2
Streptococcus suis S3G	CEBZ01000008.1	SAMEA3234054	Viet Nam	Homo sapiens	brain	2		cps2I	0	1/2 or 2
Streptococcus suis S3Z	CEBO01000019.1	SAMEA3234055	Viet Nam	Homo sapiens	brain	2		cps2I	0	1/2 or 2
Streptococcus suis S4H	CDXT01000031.1	SAMEA3234056	Viet Nam	Homo sapiens	brain	2		cps2I	0	1/2 or 2
Streptococcus suis S4I	CDXV01000037.1	SAMEA3234057	Viet Nam	Homo sapiens	brain	2		cps2I	0	1/2 or 2
Streptococcus suis S4J	CDXU01000014.1	SAMEA3234058	Viet Nam	Homo sapiens	brain	2		cps2I	0	1/2 or 2
Streptococcus suis S4K	CDYD01000017.1	SAMEA3234059	Viet Nam	Homo sapiens	brain	2		cps2I	0	1/2 or 2
Streptococcus suis S6L	CDXW01000012.1	SAMEA3234060	Viet Nam	Homo sapiens	brain	2		cps2I	0	1/2 or 2
Streptococcus suis S6M	CDXX01000017.1	SAMEA3234061	Viet Nam	Homo sapiens	brain	2		cps2I	0	1/2 or 2
Streptococcus suis S6N	CEBT01000377.1	SAMEA3234062	Viet Nam	Homo sapiens	brain	2		cps2I	1e-20	1/2 or 2
Streptococcus suis S6O	CEBQ01000029.1	SAMEA3234063	Viet Nam	Homo sapiens	brain	2		cps2I	0	1/2 or 2
Streptococcus suis S735	CP003736.1	SAMN02604110	N/A	N/A	N/A	2		cps2I	0	1/2 or 2
Streptococcus suis S7P	CDXZ01000021.1	SAMEA3234064	Viet Nam	Homo sapiens	brain	2		cps2I	0	1/2 or 2
Streptococcus suis S7Q	CDXY01000016.1	SAMEA3234065	Viet Nam	Homo sapiens	brain	2		cps2I	0	1/2 or 2
Streptococcus suis S7R	CDYB01000055.1	SAMEA3234066	Viet Nam	Homo sapiens	brain	2		cps2I	0	1/2 or 2
Streptococcus suis S7S	CEBU01000019.1	SAMEA3234067	Viet Nam	Homo sapiens	brain	2		cps2I	0	1/2 or 2
Streptococcus suis S8U	CDYA01000021.1	SAMEA3234069	Viet Nam	Homo sapiens	brain	2		cps2I	0	1/2 or 2
Streptococcus suis S8V	CEBS01000021.1	SAMEA3234070	Viet Nam	Homo sapiens	brain	2		cps2I	0	1/2 or 2
Streptococcus suis S8W	CDYC01000038.1	SAMEA3234071	Viet Nam	Homo sapiens	brain	2		cps2I	0	1/2 or 2
Streptococcus suis S8X	CDYO01000006.1	SAMEA3234072	Viet Nam	Homo sapiens	brain	2		cps2I	0	1/2 or 2
Streptococcus suis S8Y	CDYV01000021.1	SAMEA3234073	Viet Nam	Homo sapiens	brain	2		cps2I	0	1/2 or 2
Streptococcus suis S8Z	CDYW01000014.1	SAMEA3234074	Viet Nam	Homo sapiens	brain	2		cps2I	0	1/2 or 2
Streptococcus suis S90C	CEHI01000020.1	SAMEA3234075	United Kingdom	Pig	brain	2		cps2I	0	1/2 or 2
Streptococcus suis S91K	CEKA01000011.1	SAMEA3234076	United Kingdom	Pig	brain	9		cps9J	0	9
Streptococcus suis S91R	CEHE01000050.1	SAMEA3234077	United Kingdom	Pig	brain	2		cps2I	0	1/2 or 2
Streptococcus suis S92D	CEJY01000054.1	SAMEA3234078	United Kingdom	Pig	brain	2		cps2I	0	1/2 or 2
Streptococcus suis S92L	CELM01000005.1	SAMEA3234079	United Kingdom	Pig	unknown	14		cps1I	0	1 or 14
Streptococcus suis S92S	CEKB01000048.1	SAMEA3234080	United Kingdom	Pig	lung	2		cps2I	0	1/2 or 2
Streptococcus suis S93E	CEHF01000051.1	SAMEA3234081	United Kingdom	Pig	brain	2		cps2I	0	1/2 or 2
Streptococcus suis S93M	CEHC01000056.1	SAMEA3234082	United Kingdom	Pig	unknown	1		cps1I	0	1 or 14
Streptococcus suis S94F	CEHH01000033.1	SAMEA3234084	United Kingdom	Pig	unknown	2		cps1_2I	0	1/2 or 2
Streptococcus suis S94U	CEHG01000060.1	SAMEA3234085	United Kingdom	Pig	brain	2		cps2I	0	1/2 or 2
Streptococcus suis S95G	NZ_CEKE00000000.1	SAMEA3234086	United Kingdom	Pig	lung	23		N/A	N/A	N/A
Streptococcus suis S95N	NZ_CEGZ00000000.1	SAMEA3234087	United Kingdom	Pig	unknown	Non-typeable		N/A	N/A	N/A
Streptococcus suis S95V	CEKC01000056.1	SAMEA3234088	United Kingdom	Pig	unknown	14		cps1I	0	1 or 14
Streptococcus suis S96H	CEHA01000056.1	SAMEA3234089	United Kingdom	Pig	brain	2		cps2I	0	1/2 or 2
Streptococcus suis S96O	CEGW01000007.1	SAMEA3234090	United Kingdom	Pig	lung	12		cps12J	0	12
Streptococcus suis S96W	CEKR01000073.1	SAMEA3234091	United Kingdom	Pig	lung	9		cps1_2I	0	1/2 or 2
Streptococcus suis S97A	CEGY01000013.1	SAMEA3234092	United Kingdom	Pig	unknown	4		cps4K	0	4
Streptococcus suis S97P	CEKD01000056.1	SAMEA3234093	United Kingdom	Pig	unknown	1		cps1I	0	1 or 14
Streptococcus suis S97X	CEKF01000044.1	SAMEA3234094	United Kingdom	Pig	lung	9		cps8K	0	8
Streptococcus suis S98Y	CEHD01000050.1	SAMEA3234095	United Kingdom	Pig	lung	2		cps2I	0	1/2 or 2
Streptococcus suis S99B	CEGS01000056.1	SAMEA3234096	United Kingdom	Pig	lung	2		cps2I	0	1/2 or 2
Streptococcus suis S99I	CEGR01000061.1	SAMEA3234097	United Kingdom	Pig	unknown	14		cps1I	0	1 or 14
Streptococcus suis S99Q	CEGU01000126.1	SAMEA3234098	United Kingdom	Pig	lung	2		cps1_2I	0	1/2 or 2
Streptococcus suis S99Z	CEGV01000031.1	SAMEA3234099	United Kingdom	Pig	lung	3		cps3L	0	3
Streptococcus suis S9A	CECC01000056.1	SAMEA3234100	Viet Nam	Homo sapiens	brain	2		cps2I	0	1/2 or 2
Streptococcus suis S9J	CECG01000033.1	SAMEA3234101	Viet Nam	Homo sapiens	brain	2		cps2I	0	1/2 or 2
Streptococcus suis SC070731	CP003922.1	SAMN02603632	N/A	N/A	N/A	N/A		cps2I	0	1/2 or 2
Streptococcus suis SC84	FM252031.1	SAMEA2272312	China	Homo sapiens	unknown	N/A		cps2I	0	1/2 or 2
Streptococcus suis SRD478	CP017088.1	SAMN03485883	USA	Pig	nasal cavity	N/A		N/A	N/A	N/A
Streptococcus suis SS1000	FIIY01000040.1	SAMEA1316594	United Kingdom	Pig	unknown	7		cps7L	0	7
Streptococcus suis SS1001	FIIV01000016.1	SAMEA1316606	United Kingdom	Pig	unknown	2		cps2I	0	1/2 or 2
Streptococcus suis SS1002	FIIT01000015.1	SAMEA1316566	United Kingdom	Pig	unknown	2		cps2I	0	1/2 or 2
Streptococcus suis SS1004	FIIZ01000012.1	SAMEA1316586	United Kingdom	Pig	unknown	2		cps2I	0	1/2 or 2
Streptococcus suis SS1005	FIJB01000031.1	SAMEA1316640	United Kingdom	Pig	unknown	3		cps3L	0	3
Streptococcus suis SS1006	FIJC01000013.1	SAMEA1316659	United Kingdom	Pig	unknown	2		cps2I	0	1/2 or 2
Streptococcus suis SS1007	FIJE01000043.1	SAMEA1316618	United Kingdom	Pig	unknown	7		cps7L	0	7
Streptococcus suis SS1008	FIJF01000009.1	SAMEA1316517	United Kingdom	Pig	unknown	2		cps2I	0	1/2 or 2
Streptococcus suis SS1009	FIJG01000019.1	SAMEA1316622	United Kingdom	Pig	unknown	1/2		cps1_2I	0	1/2 or 2
Streptococcus suis SS101	FIRA01000013.1	SAMEA1566134	Viet Nam	Homo sapiens	unknown	2		cps2I	0	1/2 or 2
Streptococcus suis SS1010	FIJH01000010.1	SAMEA1316669	United Kingdom	Pig	unknown	2		cps2I	0	1/2 or 2
Streptococcus suis SS1011	FIJI01000012.1	SAMEA1316700	United Kingdom	Pig	unknown	1		cps1I	0	1 or 14
Streptococcus suis SS1012	FIJJ01000014.1	SAMEA1316691	United Kingdom	Pig	unknown	2		cps2I	0	1/2 or 2
Streptococcus suis SS1013	NZ_FIJK00000000.1	SAMEA1316531	United Kingdom	Pig	unknown	1		N/A	N/A	N/A
Streptococcus suis SS1014	FIJL01000021.1	SAMEA1316520	United Kingdom	Pig	unknown	1		cps3L	0	3
Streptococcus suis SS1015	FIJM01000028.1	SAMEA1316695	United Kingdom	Pig	unknown	3		cps3L	0	3
Streptococcus suis SS1016	FIJQ01000003.1	SAMEA1316515	United Kingdom	Pig	unknown	3		cps8K	0	8
Streptococcus suis SS1017	FIJT01000014.1	SAMEA1316528	United Kingdom	Pig	unknown	2		cps2I	0	1/2 or 2
Streptococcus suis SS1018	FIJU01000025.1	SAMEA1316697	United Kingdom	Pig	unknown	7		cps7L	0	7
Streptococcus suis SS102	FIRC01000012.1	SAMEA1566172	Viet Nam	Homo sapiens	unknown	2		cps2I	0	1/2 or 2
Streptococcus suis SS1021	FIJS01000029.1	SAMEA1316707	United Kingdom	Pig	unknown	3		cps3L	0	3
Streptococcus suis SS1022	FIJP01000006.1	SAMEA1316674	United Kingdom	Pig	unknown	7		cps7L	0	7
Streptococcus suis SS1023	FIJO01000013.1	SAMEA1316548	United Kingdom	Pig	unknown	2		cps2I	0	1/2 or 2
Streptococcus suis SS1024	FIJN01000014.1	SAMEA1316563	United Kingdom	Pig	unknown	2		cps2I	0	1/2 or 2
Streptococcus suis SS1025	FIJR01000013.1	SAMEA1316578	United Kingdom	Pig	unknown	2		cps2I	0	1/2 or 2
Streptococcus suis SS1026	FIJV01000014.1	SAMEA1316585	United Kingdom	Pig	unknown	2		cps2I	0	1/2 or 2
Streptococcus suis SS1027	FIJW01000013.1	SAMEA1316634	United Kingdom	Pig	unknown	14		cps1I	0	1 or 14
Streptococcus suis SS1028	FIJX01000004.1	SAMEA1316687	United Kingdom	Pig	unknown	4		cps4K	0	4
Streptococcus suis SS1029	FIJY01000013.1	SAMEA1316595	United Kingdom	Pig	unknown	14		cps1I	0	1 or 14
Streptococcus suis SS1030	FIJZ01000027.1	SAMEA1316612	United Kingdom	Pig	unknown	3		cps3L	0	3
Streptococcus suis SS1032	FIKA01000006.1	SAMEA1316577	United Kingdom	Pig	unknown	2		cps2I	0	1/2 or 2
Streptococcus suis SS1033	FIKB01000011.1	SAMEA1316567	United Kingdom	Pig	unknown	1		cps1I	0	1 or 14
Streptococcus suis SS1034	FIKD01000020.1	SAMEA1316579	United Kingdom	Pig	unknown	2		cps1_2I	0	1/2 or 2
Streptococcus suis SS1035	FIKE01000026.1	SAMEA1316676	United Kingdom	Pig	unknown	8		cps8K	0	8
Streptococcus suis SS1036	FIKC01000014.1	SAMEA1316541	United Kingdom	Pig	unknown	2		cps2I	0	1/2 or 2
Streptococcus suis SS1037	FIKF01000018.1	SAMEA1316642	United Kingdom	Pig	unknown	8		cps8K	0	8
Streptococcus suis SS1038	FIKH01000004.1	SAMEA1316557	United Kingdom	Pig	unknown	1		cps1I	0	1 or 14
Streptococcus suis SS1039	FIKG01000013.1	SAMEA1316525	United Kingdom	Pig	unknown	1		cps1I	0	1 or 14
Streptococcus suis SS1040	FIKI01000023.1	SAMEA1316654	United Kingdom	Pig	unknown	4		cps4K	0	4
Streptococcus suis SS1041	FIKJ01000020.1	SAMEA1316538	United Kingdom	Pig	unknown	4		cps4K	0	4
Streptococcus suis SS1042	FIKL01000005.1	SAMEA1316637	United Kingdom	Pig	unknown	4		cps4K	0	4
Streptococcus suis SS1043	FIKK01000021.1	SAMEA1316623	United Kingdom	Pig	unknown	1		cps1_2I	0	1/2 or 2
Streptococcus suis SS1048	FIKN01000016.1	SAMEA1316599	United Kingdom	Pig	unknown	4		cps4K	0	4
Streptococcus suis SS1051	FIKO01000050.1	SAMEA1316581	United Kingdom	Pig	unknown	7		cps7L	0	7
Streptococcus suis SS1052	FIKM01000020.1	SAMEA1316630	United Kingdom	Pig	unknown	3		cps3L	0	3
Streptococcus suis SS1053	FIKP01000037.1	SAMEA1316542	United Kingdom	Pig	unknown	2		cps1_2I	0	1/2 or 2
Streptococcus suis SS1054	FIKQ01000011.1	SAMEA1316551	United Kingdom	Pig	unknown	2		cps2I	0	1/2 or 2
Streptococcus suis SS1055	FIKR01000006.1	SAMEA1316559	United Kingdom	Pig	unknown	2		cps2I	0	1/2 or 2
Streptococcus suis SS1056	FIKS01000003.1	SAMEA1316523	United Kingdom	Pig	unknown	9		cps8K	0	8
Streptococcus suis SS1057	FIKU01000009.1	SAMEA1316684	United Kingdom	Pig	unknown	3		cps3L	0	3
Streptococcus suis SS1058	FIKV01000013.1	SAMEA1316696	United Kingdom	Pig	unknown	1		cps1I	0	1 or 14
Streptococcus suis SS1061	FIKW01000006.1	SAMEA1316516	United Kingdom	Pig	unknown	8		cps8K	0	8
Streptococcus suis SS1062	FIKT01000014.1	SAMEA1316554	United Kingdom	Pig	unknown	1/2		cps15K	0	15
Streptococcus suis SS1063	FIKY01000014.1	SAMEA1316692	United Kingdom	Pig	unknown	2		cps2I	0	1/2 or 2
Streptococcus suis SS1064	FIKZ01000035.1	SAMEA1316703	United Kingdom	Pig	unknown	2		cps1_2I	0	1/2 or 2
Streptococcus suis SS1065	FIKX01000014.1	SAMEA1316617	United Kingdom	Pig	unknown	2		cps2I	0	1/2 or 2
Streptococcus suis SS1066	FILA01000011.1	SAMEA1316638	United Kingdom	Pig	unknown	2		cps2I	0	1/2 or 2
Streptococcus suis SS1067	FILB01000020.1	SAMEA1316647	United Kingdom	Pig	unknown	16		cps16I	0	16
Streptococcus suis SS1070	FILC01000014.1	SAMEA1316666	United Kingdom	Pig	unknown	2		cps2I	0	1/2 or 2
Streptococcus suis SS1072	FILD01000013.1	SAMEA1316653	United Kingdom	Pig	unknown	2		cps2I	0	1/2 or 2
Streptococcus suis SS1073	FILE01000014.1	SAMEA1316576	United Kingdom	Pig	unknown	1/2		cps2I	0	1/2 or 2
Streptococcus suis SS12	CP002640.1	SAMN02603320	N/A	N/A	N/A	1/2		cps2I	0	1/2 or 2
Streptococcus suis SS13	FIPH01000013.1	SAMEA1566036	Viet Nam	Homo sapiens	unknown	2		cps2I	0	1/2 or 2
Streptococcus suis SS14	FIPI01000013.1	SAMEA1566013	Viet Nam	Homo sapiens	unknown	2		cps2I	0	1/2 or 2
Streptococcus suis SS15	FIPJ01000013.1	SAMEA1566206	Viet Nam	Homo sapiens	unknown	2		cps2I	0	1/2 or 2
Streptococcus suis SS16	FIPK01000013.1	SAMEA1566193	Viet Nam	Homo sapiens	unknown	2		cps2I	0	1/2 or 2
Streptococcus suis SS17	FIPL01000014.1	SAMEA1566179	Viet Nam	Homo sapiens	unknown	2		cps2I	0	1/2 or 2
Streptococcus suis SS19	FITQ01000013.1	SAMEA1566176	Viet Nam	Homo sapiens	unknown	2		cps2I	0	1/2 or 2
Streptococcus suis SS20	FIPM01000011.1	SAMEA1566153	Viet Nam	Homo sapiens	unknown	2		cps2I	0	1/2 or 2
Streptococcus suis SS21	FIPN01000006.1	SAMEA1566145	Viet Nam	Homo sapiens	unknown	2		cps2I	0	1/2 or 2
Streptococcus suis SS22	FIPO01000013.1	SAMEA1566139	Viet Nam	Homo sapiens	unknown	2		cps2I	0	1/2 or 2
Streptococcus suis SS23	FIPP01000013.1	SAMEA1566027	Viet Nam	Homo sapiens	unknown	2		cps2I	0	1/2 or 2
Streptococcus suis SS24	FIPQ01000014.1	SAMEA1566186	Viet Nam	Homo sapiens	unknown	2		cps2I	0	1/2 or 2
Streptococcus suis SS25	FIPR01000015.1	SAMEA1566199	Viet Nam	Homo sapiens	unknown	2		cps2I	0	1/2 or 2
Streptococcus suis SS26	FIPS01000014.1	SAMEA1566163	Viet Nam	Homo sapiens	unknown	2		cps2I	0	1/2 or 2
Streptococcus suis SS27	FIPT01000015.1	SAMEA1566178	Viet Nam	Homo sapiens	unknown	2		cps2I	0	1/2 or 2
Streptococcus suis SS28	FIPU01000006.1	SAMEA1566137	Viet Nam	Homo sapiens	unknown	2		cps2I	0	1/2 or 2
Streptococcus suis SS29	FIPV01000013.1	SAMEA1566149	Viet Nam	Homo sapiens	unknown	2		cps2I	0	1/2 or 2
Streptococcus suis SS30	FIPW01000012.1	SAMEA1566146	Viet Nam	Homo sapiens	unknown	2		cps2I	0	1/2 or 2
Streptococcus suis SS31	FIPY01000014.1	SAMEA1566109	Viet Nam	Homo sapiens	unknown	2		cps2I	0	1/2 or 2
Streptococcus suis SS32	FIPX01000014.1	SAMEA1566121	Viet Nam	Homo sapiens	unknown	2		cps2I	0	1/2 or 2
Streptococcus suis SS33	FIPZ01000011.1	SAMEA1566099	Viet Nam	Homo sapiens	unknown	2		cps2I	0	1/2 or 2
Streptococcus suis SS35	FIQA01000014.1	SAMEA1566107	Viet Nam	Homo sapiens	unknown	2		cps2I	0	1/2 or 2
Streptococcus suis SS36	FIQE01000006.1	SAMEA1566096	Viet Nam	Homo sapiens	unknown	2		cps2I	0	1/2 or 2
Streptococcus suis SS37	FIQD01000011.1	SAMEA1566038	Viet Nam	Homo sapiens	unknown	2		cps2I	0	1/2 or 2
Streptococcus suis SS38	FIQB01000014.1	SAMEA1566016	Viet Nam	Homo sapiens	unknown	2		cps2I	0	1/2 or 2
Streptococcus suis SS40	FIQC01000015.1	SAMEA1566052	Viet Nam	Homo sapiens	unknown	2		cps2I	0	1/2 or 2
Streptococcus suis SS44	FIQF01000014.1	SAMEA1566041	Viet Nam	Homo sapiens	unknown	2		cps2I	0	1/2 or 2
Streptococcus suis SS46	FIQG01000006.1	SAMEA1566162	Viet Nam	Homo sapiens	unknown	2		cps2I	0	1/2 or 2
Streptococcus suis SS47	FIQJ01000013.1	SAMEA1566158	Viet Nam	Homo sapiens	unknown	2		cps2I	0	1/2 or 2
Streptococcus suis SS61	FIQH01000014.1	SAMEA1566171	Viet Nam	Homo sapiens	unknown	2		cps2I	0	1/2 or 2
Streptococcus suis SS65	FIQI01000012.1	SAMEA1566197	Viet Nam	Homo sapiens	unknown	2		cps2I	0	1/2 or 2
Streptococcus suis SS66	FIQL01000232.1	SAMEA1566184	Viet Nam	Homo sapiens	unknown	2		cps2I	1e-20	1/2 or 2
Streptococcus suis SS69	FIQK01000013.1	SAMEA1566196	Viet Nam	Homo sapiens	unknown	2		cps2I	0	1/2 or 2
Streptococcus suis SS73	FIQM01000013.1	SAMEA1566181	Viet Nam	Homo sapiens	unknown	2		cps2I	0	1/2 or 2
Streptococcus suis SS74	FIQN01000014.1	SAMEA1566160	Viet Nam	Homo sapiens	unknown	2		cps2I	0	1/2 or 2
Streptococcus suis SS76	FIQO01000011.1	SAMEA1566058	Viet Nam	Homo sapiens	unknown	2		cps2I	0	1/2 or 2
Streptococcus suis SS78	FIQQ01000014.1	SAMEA1566045	Viet Nam	Homo sapiens	unknown	2		cps2I	0	1/2 or 2
Streptococcus suis SS79	FIQR01000013.1	SAMEA1566037	Viet Nam	Homo sapiens	unknown	2		cps2I	0	1/2 or 2
Streptococcus suis SS81	FIQP01000012.1	SAMEA1566028	Viet Nam	Homo sapiens	unknown	2		cps2I	0	1/2 or 2
Streptococcus suis SS82	FIQS01000015.1	SAMEA1566017	Viet Nam	Homo sapiens	unknown	2		cps2I	0	1/2 or 2
Streptococcus suis SS83	FIQT01000013.1	SAMEA1566076	Viet Nam	Homo sapiens	unknown	2		cps2I	0	1/2 or 2
Streptococcus suis SS84	FIQU01000012.1	SAMEA1566083	Viet Nam	Homo sapiens	unknown	2		cps2I	0	1/2 or 2
Streptococcus suis SS85	FIQV01000012.1	SAMEA1566122	Viet Nam	Homo sapiens	unknown	2		cps2I	0	1/2 or 2
Streptococcus suis SS87	FIQW01000013.1	SAMEA1566127	Viet Nam	Homo sapiens	unknown	2		cps2I	0	1/2 or 2
Streptococcus suis SS967	FILF01000017.1	SAMEA1316593	United Kingdom	Pig	unknown	4		cps4K	0	4
Streptococcus suis SS969	FILG01000014.1	SAMEA1316702	United Kingdom	Pig	unknown	2		cps2I	0	1/2 or 2
Streptococcus suis SS97	FIQY01000012.1	SAMEA1566119	Viet Nam	Homo sapiens	unknown	2		cps2I	0	1/2 or 2
Streptococcus suis SS970	FILJ01000014.1	SAMEA1316621	United Kingdom	Pig	unknown	2		cps2I	0	1/2 or 2
Streptococcus suis SS972	NZ_FILH01000009.1	SAMEA1316632	United Kingdom	Pig	unknown	2		N/A	N/A	N/A
Streptococcus suis SS973	FILI01000012.1	SAMEA1316649	United Kingdom	Pig	unknown	2		cps2I	0	1/2 or 2
Streptococcus suis SS974	FILK01000020.1	SAMEA1316665	United Kingdom	Pig	unknown	2		cps1_2I	0	1/2 or 2
Streptococcus suis SS975	NZ_FILL00000000.1	SAMEA1316529	United Kingdom	Pig	unknown	23		N/A	N/A	N/A
Streptococcus suis SS976	FILM01000013.1	SAMEA1316656	United Kingdom	Pig	unknown	2		cps2I	0	1/2 or 2
Streptococcus suis SS979	FILN01000012.1	SAMEA1316555	United Kingdom	Pig	unknown	14		cps1I	0	1 or 14
Streptococcus suis SS981	FILO01000022.1	SAMEA1316518	United Kingdom	Pig	unknown	9		cps9J	0	9
Streptococcus suis SS982	FILP01000015.1	SAMEA1316521	United Kingdom	Pig	unknown	14		cps1I	0	1 or 14
Streptococcus suis SS983	FILQ01000014.1	SAMEA1316561	United Kingdom	Pig	unknown	1		cps1I	0	1 or 14
Streptococcus suis SS986	FILS01000020.1	SAMEA1316685	United Kingdom	Pig	unknown	12		cps12J	0	12
Streptococcus suis SS987	FILV01000013.1	SAMEA1316673	United Kingdom	Pig	unknown	1		cps1I	0	1 or 14
Streptococcus suis SS989	FILU01000028.1	SAMEA1316708	United Kingdom	Pig	unknown	2		cps1_2I	0	1/2 or 2
Streptococcus suis SS99	FIQX01000014.1	SAMEA1566148	Viet Nam	Homo sapiens	unknown	2		cps2I	0	1/2 or 2
Streptococcus suis SS991	FILT01000014.1	SAMEA1316706	United Kingdom	Pig	unknown	2		cps2I	0	1/2 or 2
Streptococcus suis SS992	FILW01000014.1	SAMEA1316636	United Kingdom	Pig	unknown	2		cps2I	0	1/2 or 2
Streptococcus suis SS993	NZ_FILX00000000.1	SAMEA1316646	United Kingdom	Pig	unknown	Non-typeable		N/A	N/A	N/A
Streptococcus suis SS994	FILY01000012.1	SAMEA1316664	United Kingdom	Pig	unknown	2		cps2I	0	1/2 or 2
Streptococcus suis SS995	FILZ01000015.1	SAMEA1316565	United Kingdom	Pig	unknown	14		cps1I	0	1 or 14
Streptococcus suis SS996	FIMA01000022.1	SAMEA1316574	United Kingdom	Pig	unknown	9		cps1_2I	0	1/2 or 2
Streptococcus suis SS999	FIMD01000021.1	SAMEA1316597	United Kingdom	Pig	unknown	2		cps3L	0	3
Streptococcus suis ST1	CP002651.1	SAMN02603323	N/A	N/A	N/A	1		cps1I	0	1 or 14
Streptococcus suis ST3	CP002633.1	SAMN02603319	N/A	N/A	N/A	3		cps3L	0	3
Streptococcus suis T15	CP006246.1	SAMN02603633	N/A	N/A	N/A	N/A		cps2I	0	1/2 or 2
Streptococcus suis TL13	CP003993.1	SAMN02603120	China	Pig	unknown	16		cps16I	0	16
Streptococcus suis type strain: B21	CDSQ01000042.1	SAMEA3233764	Viet Nam	Homo sapiens	brain	2		cps2I	0	1/2 or 2
Streptococcus suis type strain: B40	CDVR01000042.1	SAMEA3233790	Viet Nam	Homo sapiens	brain	2		cps2I	0	1/2 or 2
Streptococcus suis type strain: E24	CDUK01000017.1	SAMEA3233825	Viet Nam	Homo sapiens	brain	2		cps2I	0	1/2 or 2
Streptococcus suis type strain: F38	CDVA01000027.1	SAMEA3233850	Viet Nam	Homo sapiens	brain	2		cps2I	0	1/2 or 2
Streptococcus suis type strain: LL-T	CECR01000064.1	SAMEA3233875	United Kingdom	Pig	brain	3		cps3L	0	3
Streptococcus suis type strain: LS8	CEHQ01000060.1	SAMEA3233953	United Kingdom	Pig	unknown	2		cps2I	0	1/2 or 2
Streptococcus suis type strain: S12	CEJB01000053.1	SAMEA3233993	United Kingdom	Pig	brain	2		cps2I	0	1/2 or 2
Streptococcus suis type strain: S15	CEIC01000137.1	SAMEA3234016	United Kingdom	Pig	brain	2		cps1_2I	0	1/2 or 2
Streptococcus suis type strain: S2	CDXK01000018.1	SAMEA3234042	Viet Nam	Homo sapiens	brain	2		cps2I	0	1/2 or 2
Streptococcus suis type strain: S7	CEBR01000016.1	SAMEA3234068	Viet Nam	Homo sapiens	brain	2		cps2I	0	1/2 or 2
Streptococcus suis type strain: S93	NZ_CEHB00000000.1	SAMEA3234083	United Kingdom	Pig	Tonsil	Non-typeable		N/A	N/A	N/A
Streptococcus suis type strain: V30	CEAT01000024.1	SAMEA3234107	Viet Nam	Homo sapiens	brain	2		cps2I	0	1/2 or 2
Streptococcus suis V20B	CECL01000024.1	SAMEA3234102	Viet Nam	Homo sapiens	brain	2		cps2I	0	1/2 or 2
Streptococcus suis V22C	CEBW01000018.1	SAMEA3234103	Viet Nam	Homo sapiens	brain	2		cps2I	0	1/2 or 2
Streptococcus suis V27D	CECH01000028.1	SAMEA3234104	Viet Nam	Homo sapiens	brain	2		cps2I	0	1/2 or 2
Streptococcus suis V30G	CEAS01000013.1	SAMEA3234105	Viet Nam	Homo sapiens	brain	2		cps2I	0	1/2 or 2
Streptococcus suis V30R	CEBB01000009.1	SAMEA3234106	Viet Nam	Homo sapiens	brain	2		cps2I	0	1/2 or 2
Streptococcus suis V31I	CEAV01000007.1	SAMEA3234108	Viet Nam	Homo sapiens	brain	2		cps2I	0	1/2 or 2
Streptococcus suis V31J	CECK01000013.1	SAMEA3234109	Viet Nam	Homo sapiens	brain	2		cps2I	0	1/2 or 2
Streptococcus suis V32E	CEAU01000013.1	SAMEA3234110	Viet Nam	Homo sapiens	brain	2		cps2I	0	1/2 or 2
Streptococcus suis V33K	CEAW01000028.1	SAMEA3234111	Viet Nam	Homo sapiens	brain	2		cps2I	0	1/2 or 2
Streptococcus suis V34L	CEAY01000013.1	SAMEA3234112	Viet Nam	Homo sapiens	brain	2		cps2I	0	1/2 or 2
Streptococcus suis V34P	CEBD01000024.1	SAMEA3234113	Viet Nam	Homo sapiens	brain	2		cps2I	0	1/2 or 2
Streptococcus suis V35S	CEBC01000019.1	SAMEA3234114	Viet Nam	Homo sapiens	brain	2		cps2I	0	1/2 or 2
Streptococcus suis V36H	CEBA01000054.1	SAMEA3234115	Viet Nam	Homo sapiens	brain	2		cps2I	0	1/2 or 2
Streptococcus suis V36M	CECO01000022.1	SAMEA3234116	Viet Nam	Homo sapiens	brain	2		cps2I	0	1/2 or 2
Streptococcus suis V36U	CEBG01000004.1	SAMEA3234117	Viet Nam	Homo sapiens	brain	2		cps2I	0	1/2 or 2
Streptococcus suis V36V	CEBE01000041.1	SAMEA3234118	Viet Nam	Homo sapiens	brain	2		cps2I	0	1/2 or 2
Streptococcus suis V37N	CECN01000007.1	SAMEA3234119	Viet Nam	Homo sapiens	brain	2		cps2I	0	1/2 or 2
Streptococcus suis V37W	CEBF01000012.1	SAMEA3234120	Viet Nam	Homo sapiens	brain	2		cps2I	0	1/2 or 2
Streptococcus suis V38O	CECD01000025.1	SAMEA3234121	Viet Nam	Homo sapiens	brain	2		cps2I	0	1/2 or 2
Streptococcus suis V38X	CEBJ01000026.1	SAMEA3234122	Viet Nam	Homo sapiens	brain	2		cps2I	0	1/2 or 2
Streptococcus suis V38Y	CEBI01000019.1	SAMEA3234123	Viet Nam	Homo sapiens	brain	2		cps2I	0	1/2 or 2
Streptococcus suis V38Z	CEBH01000008.1	SAMEA3234124	Viet Nam	Homo sapiens	brain	2		cps2I	0	1/2 or 2
Streptococcus suis V39F	CEBX01000011.1	SAMEA3234125	Viet Nam	Homo sapiens	brain	2		cps2I	0	1/2 or 2
Streptococcus suis V39Q	CEBK01000004.1	SAMEA3234126	Viet Nam	Homo sapiens	brain	2		cps2I	0	1/2 or 2
Streptococcus suis VS2903	FIQZ01000013.1	SAMEA1566159	Viet Nam	Homo sapiens	unknown	2		cps2I	0	1/2 or 2
Streptococcus suis VS2923	FIRB01000003.1	SAMEA1566200	Viet Nam	Homo sapiens	unknown	2		cps2I	0	1/2 or 2
Streptococcus suis VS2979	FIRD01000014.1	SAMEA1566015	Viet Nam	Homo sapiens	unknown	2		cps2I	0	1/2 or 2
Streptococcus suis VS3121	FIRE01000015.1	SAMEA1566035	Viet Nam	Homo sapiens	unknown	2		cps2I	0	1/2 or 2
Streptococcus suis VS329	FIRF01000006.1	SAMEA1566047	Viet Nam	Homo sapiens	unknown	2		cps2I	0	1/2 or 2
Streptococcus suis VS3309	FIRG01000005.1	SAMEA1566057	Viet Nam	Homo sapiens	unknown	2		cps2I	0	1/2 or 2
Streptococcus suis VS3466	FIRH01000014.1	SAMEA1566056	Viet Nam	Homo sapiens	unknown	2		cps2I	0	1/2 or 2
Streptococcus suis VS3513	FIRI01000013.1	SAMEA1566065	Viet Nam	Homo sapiens	unknown	2		cps2I	0	1/2 or 2
Streptococcus suis VS3517	FIRJ01000013.1	SAMEA1566078	Viet Nam	Homo sapiens	unknown	2		cps2I	0	1/2 or 2
Streptococcus suis VS3537	FIRK01000015.1	SAMEA1566092	Viet Nam	Homo sapiens	unknown	2		cps2I	0	1/2 or 2
Streptococcus suis VS3543	FIRL01000012.1	SAMEA1566103	Viet Nam	Homo sapiens	unknown	2		cps2I	0	1/2 or 2
Streptococcus suis VS3569	FIRM01000012.1	SAMEA1566095	Viet Nam	Homo sapiens	unknown	2		cps2I	0	1/2 or 2
Streptococcus suis VS3575	FIRN01000013.1	SAMEA1566080	Viet Nam	Homo sapiens	unknown	2		cps2I	0	1/2 or 2
Streptococcus suis VS3587	FIRO01000014.1	SAMEA1566067	Viet Nam	Homo sapiens	unknown	2		cps2I	0	1/2 or 2
Streptococcus suis VS3640	FIRP01000014.1	SAMEA1566059	Viet Nam	Homo sapiens	unknown	2		cps2I	0	1/2 or 2
Streptococcus suis VS3699	FIRQ01000014.1	SAMEA1566050	Viet Nam	Homo sapiens	unknown	2		cps2I	0	1/2 or 2
Streptococcus suis VS3709	FIRS01000014.1	SAMEA1566034	Viet Nam	Homo sapiens	unknown	2		cps2I	0	1/2 or 2
Streptococcus suis VS3756	FIRR01000012.1	SAMEA1566032	Viet Nam	Homo sapiens	unknown	2		cps2I	0	1/2 or 2
Streptococcus suis VS3804	FIRT01000013.1	SAMEA1566022	Viet Nam	Homo sapiens	unknown	2		cps2I	0	1/2 or 2
Streptococcus suis VS3861	FIRU01000015.1	SAMEA1566207	Viet Nam	Homo sapiens	unknown	2		cps2I	0	1/2 or 2
Streptococcus suis VS3865	FIRV01000013.1	SAMEA1566185	Viet Nam	Homo sapiens	unknown	2		cps2I	0	1/2 or 2
Streptococcus suis VS3878	FIRW01000013.1	SAMEA1566168	Viet Nam	Homo sapiens	unknown	2		cps2I	0	1/2 or 2
Streptococcus suis VS3881	FIRY01000014.1	SAMEA1566115	Viet Nam	Homo sapiens	unknown	2		cps2I	0	1/2 or 2
Streptococcus suis VS3886	FIRX01000001.1	SAMEA1566128	Viet Nam	Homo sapiens	unknown	2		cps2I	0	1/2 or 2
Streptococcus suis VS3888	FISA01000006.1	SAMEA1566140	Viet Nam	Homo sapiens	unknown	2		cps2I	0	1/2 or 2
Streptococcus suis YB51	CP006645.1	SAMN02603121	N/A	N/A	N/A	3		cps3L	0	3
Streptococcus suis YS1	ALMG01000022.1	SAMN02469530	N/A	N/A	N/A	N/A		cps2I	0	1/2 or 2
Streptococcus suis YS10	ALMA01000054.1	SAMN02469507	N/A	N/A	N/A	N/A		cps12J	0	12
Streptococcus suis YS12	ALMB01000052.1	SAMN02469508	N/A	N/A	N/A	N/A		cps7L	0	7
Streptococcus suis YS14	ALMC01000003.1	SAMN02469540	N/A	N/A	N/A	N/A		cps8K	0	8
Streptococcus suis YS16	ALMD01000053.1	SAMN02469509	N/A	N/A	N/A	N/A		cps31L	0	31
Streptococcus suis YS17	ALME01000023.1	SAMN02469556	N/A	N/A	N/A	N/A		cps31L	0	31
Streptococcus suis YS19	ALMF01000043.1	SAMN02469557	N/A	N/A	N/A	N/A		cps1_2I	0	1/2 or 2
Streptococcus suis YS21	NZ_ALMH00000000.1	SAMN02469541	N/A	N/A	N/A	N/A		N/A	N/A	N/A
Streptococcus suis YS23	NZ_ALMI00000000.1	SAMN02469510	N/A	N/A	N/A	N/A		N/A	N/A	N/A
Streptococcus suis YS24	ALMJ01000028.1	SAMN02469511	N/A	N/A	N/A	N/A		cps10M	0	10
Streptococcus suis YS27	NZ_ALMK00000000.1	SAMN02469512	N/A	N/A	N/A	N/A		N/A	N/A	N/A
Streptococcus suis YS3	ALMP01000015.1	SAMN02469565	N/A	N/A	N/A	N/A		cps11N	0	11
Streptococcus suis YS31	ALML01000043.1	SAMN02469564	N/A	N/A	N/A	N/A		cps12J	0	12
Streptococcus suis YS34	NZ_ALMM00000000.1	SAMN02469513	N/A	N/A	N/A	N/A		N/A	N/A	N/A
Streptococcus suis YS35	NZ_ALMN00000000.1	SAMN02469514	N/A	N/A	N/A	N/A		N/A	N/A	N/A
Streptococcus suis YS39	ALMO01000005.1	SAMN02469527	N/A	N/A	N/A	N/A		cps12J	0	12
Streptococcus suis YS4	ALMU01000049.1	SAMN02469516	N/A	N/A	N/A	N/A		cps1_2I	0	1/2 or 2
Streptococcus suis YS43	NZ_ALMQ00000000.1	SAMN02469546	N/A	N/A	N/A	N/A		N/A	N/A	N/A
Streptococcus suis YS44	ALMR01000026.1	SAMN02469515	N/A	N/A	N/A	N/A		cps11N	0	11
Streptococcus suis YS46	NZ_ALMS00000000.1	SAMN02469547	N/A	N/A	N/A	N/A		N/A	N/A	N/A
Streptococcus suis YS49	NZ_ALMT00000000.1	SAMN02469566	N/A	N/A	N/A	N/A		N/A	N/A	N/A
Streptococcus suis YS50	ALMV01000083.1	SAMN02469519	N/A	N/A	N/A	N/A		cps29L	0	29
Streptococcus suis YS53	ALMW01000010.1	SAMN02469558	N/A	N/A	N/A	N/A		cps11N	0	11
Streptococcus suis YS54	ALMX01000032.1	SAMN02469559	N/A	N/A	N/A	N/A		cps29L	0	29
Streptococcus suis YS56	NZ_ALMY00000000.1	SAMN02469542	N/A	N/A	N/A	N/A		N/A	N/A	N/A
Streptococcus suis YS57	NZ_ALMZ00000000.1	SAMN02469548	N/A	N/A	N/A	N/A		N/A	N/A	N/A
Streptococcus suis YS59	ALNA01000029.1	SAMN02469531	N/A	N/A	N/A	N/A		cps12J	0	12
Streptococcus suis YS6	ALNE01000020.1	SAMN02469518	N/A	N/A	N/A	N/A		cps2I	0	1/2 or 2
Streptococcus suis YS64	ALNB01000002.1	SAMN02469543	N/A	N/A	N/A	N/A		cps11N	0	11
Streptococcus suis YS66	ALNC01000005.1	SAMN02469560	N/A	N/A	N/A	N/A		cps7L	0	7
Streptococcus suis YS67	ALND01000018.1	SAMN02469517	N/A	N/A	N/A	N/A		cps11N	0	11
Streptococcus suis YS7	NZ_ALNI00000000.1	SAMN02469533	N/A	N/A	N/A	N/A		N/A	N/A	N/A
Streptococcus suis YS72	NZ_ALNF00000000.1	SAMN02469532	N/A	N/A	N/A	N/A		N/A	N/A	N/A
Streptococcus suis YS74	NZ_ALNG00000000.1	SAMN02469549	N/A	N/A	N/A	N/A		N/A	N/A	N/A
Streptococcus suis YS77	ALNH01000026.1	SAMN02469520	N/A	N/A	N/A	N/A		cps29L	0	29
Streptococcus suis ZY05719	CP007497.1	SAMN02691834	China	Pig	unknown	N/A		cps2I	0	1/2 or 2
a Predicted serotypes are based on BLASTN searches using the cps genes from Liu et al. (2013) against the S. suis accession numbers.
Liu Z, Zheng H, Gottschalk M, Bai X, Lan R, et al. (2013) Development of Multiplex PCR Assays for the Identification of the 33 Serotypes of Streptococcus suis. PLoS ONE 8(8): e72070. doi:10.1371/journal.pone.0072070
