# Supplementary material for: The bacteriocin from the prophylactic candidate Streptococcus suis 90-1330 is widely distributed across S. suis isolates and appears encoded in an integrative and conjugative element
Source: PLoS One. 2019 Apr 30;14(4):e0216002. doi: 10.1371/journal.pone.0216002 (PMC6490898; doi:10.1371/journal.pone.0216002)
Supplement: S2 Table — Transposable elements listed in S1 Table were derived from the NCBI PGAP annotations. (XLSX) [file pone.0216002.s006.xlsx]

## Sheet: S2 Table
S2 Table. Predicted transposable elements in S. suis 90-1330
Start	End	Locus_tag	Product
170897	170595	AN924_RS00835	transposase-like protein
259240	260442	AN924_RS01290	transposase
281556	282908	AN924_RS01410	transposase
324193	325365	AN924_RS01585	transposase
396445	396822	AN924_RS01940	transposase
406340	407542	AN924_RS01995	transposase
467981	466779	AN924_RS02300	transposase
579183	578641	AN924_RS02825	IS30 family transposase
581885	580953	AN924_RS02840	transposase
582467	582180	AN924_RS02850	transposase
617263	618465	AN924_RS03015	transposase
693434	694636	AN924_RS03440	transposase
706393	705563	AN924_RS03490	transposase
714446	713142	AN924_RS03530	transposase
779125	777923	AN924_RS03835	transposase
1073202	1074404	AN924_RS05455	transposase
1085958	1087160	AN924_RS05540	transposase
1237528	1236239	AN924_RS06280	transposase
1262750	1261548	AN924_RS06400	transposase
1373103	1371901	AN924_RS06920	transposase
1511510	1510308	AN924_RS07605	transposase
1593400	1592144	AN924_RS08040	transposase
1655441	1654185	AN924_RS08370	transposase
1669374	1668202	AN924_RS08440	transposase
1701612	1700410	AN924_RS08610	transposase
1766294	1765092	AN924_RS08895	transposase
1784103	1785305	AN924_RS09010	transposase
1825432	1824230	AN924_RS09150	transposase
1855797	1854595	AN924_RS09320	transposase.
2022630	2022256	AN924_RS10135	putative transposase
2136446	2137648	AN924_RS10655	transposase
