# Supplementary material for: The bacteriocin from the prophylactic candidate Streptococcus suis 90-1330 is widely distributed across S. suis isolates and appears encoded in an integrative and conjugative element
Source: PLoS One. 2019 Apr 30;14(4):e0216002. doi: 10.1371/journal.pone.0216002 (PMC6490898; doi:10.1371/journal.pone.0216002)
Supplement: S3 Table — Repeated loci were identified with RepeatFinder as implemented in Geneious R9.1.7. (XLSX) [file pone.0216002.s007.xlsx]

## Sheet: S3 Table
S3 Table. S. suis 90-1330 repeat regions
Repeat unit	Start	End	Length (nt)	Strandedness
Repeat 1	1037978	1044487	6510	forward
Repeat 1	964838	971347	6510	forward
Repeat 2	1037223	1041283	4061	forward
Repeat 2	456808	460868	4061	forward
Repeat 5	1464332	1466780	2449	forward
Repeat 5	1462374	1464822	2449	forward
Repeat 8	1667891	1669624	1734	reverse
Repeat 8	323943	325676	1734	forward
Repeat 9	145781	147451	1671	reverse
Repeat 9	102632	104302	1671	forward
Repeat 10	1700228	1701860	1633	reverse
Repeat 10	406092	407724	1633	forward
Repeat 11	466600	468226	1627	reverse
Repeat 11	258995	260621	1627	forward
Repeat 11	5813	7439	1627	forward
Repeat 12	1261369	1262994	1626	forward
Repeat 12	1072958	1074583	1626	reverse
Repeat 12	777744	779369	1626	forward
Repeat 13	2136411	2137818	1408	reverse
Repeat 14	1783855	1785232	1378	forward
Repeat 14	1700483	1701860	1378	reverse
Repeat 14	406092	407469	1378	forward
Repeat 15	1510224	1511548	1325	forward
Repeat 15	145987	147311	1325	reverse
Repeat 15	102772	104096	1325	forward
Repeat 16	1085714	1087013	1300	forward
Repeat 17	1765189	1766388	1200	forward
Repeat 17	145931	147130	1200	reverse
Repeat 17	102953	104152	1200	forward
Repeat 18	1592496	1593524	1029	forward
Repeat 18	713542	714570	1029	forward
Repeat 19	1654549	1655565	1017	forward
Repeat 19	1592508	1593524	1017	forward
Repeat 19	713554	714570	1017	forward
Repeat 20	713101	714113	1013	reverse
Repeat 20	281937	282949	1013	forward
Repeat 21	802232	803132	901	forward
Repeat 21	579227	580127	901	forward
Repeat 22	1824048	1824943	896	reverse
Repeat 22	1700228	1701123	896	reverse
Repeat 22	406829	407724	896	forward
Repeat 23	1372484	1373347	864	forward
Repeat 23	145781	146644	864	reverse
Repeat 23	103439	104302	864	forward
Repeat 24	693719	694563	845	forward
Repeat 25	1510128	1510868	741	forward
Repeat 25	1371721	1372461	741	forward
Repeat 26	1824945	1825676	732	reverse
Repeat 27	1854414	1855122	709	forward
Repeat 27	146700	147408	709	reverse
Repeat 27	102675	103383	709	forward
Repeat 28	1510909	1511613	705	reverse
Repeat 28	617160	617864	705	forward
Repeat 29	727526	728203	678	forward
Repeat 29	387488	388165	678	forward
Repeat 30	1371817	1372461	645	forward
Repeat 31	617225	617864	640	reverse
Repeat 32	1310540	1311124	585	reverse
Repeat 32	729100	729684	585	forward
Repeat 33	1592496	1593067	572	reverse
Repeat 33	713542	714113	572	reverse
Repeat 33	281937	282508	572	forward
Repeat 34	706426	706995	570	forward
Repeat 35	693190	693741	552	reverse
Repeat 36	1502724	1503271	548	forward
Repeat 36	802585	803132	548	forward
Repeat 36	579580	580127	548	forward
Repeat 37	1466290	1466780	491	forward
Repeat 37	1464332	1464822	491	forward
Repeat 37	1462374	1462864	491	forward
Repeat 38	1510192	1510676	485	reverse
Repeat 38	1371785	1372269	485	reverse
Repeat 38	297550	298034	485	forward
Repeat 39	971407	971875	469	forward
Repeat 39	575524	575992	469	forward
Repeat 40	971877	972301	425	forward
Repeat 40	575994	576418	425	forward
Repeat 41	1311141	1311529	389	reverse
Repeat 41	728695	729083	389	forward
Repeat 42	2137577	2137960	384	reverse
Repeat 42	705251	705634	384	forward
Repeat 43	460863	461223	361	forward
Repeat 44	1502372	1502730	359	forward
Repeat 44	802232	802590	359	forward
Repeat 44	579227	579585	359	forward
Repeat 45	311860	312214	355	forward
Repeat 45	311320	311674	355	forward
Repeat 46	1855088	1855436	349	forward
Repeat 46	706056	706404	349	forward
Repeat 47	1855337	1855685	349	reverse
Repeat 48	1785138	1785484	347	forward
Repeat 49	694469	694806	338	forward
Repeat 50	1087015	1087339	325	reverse
Repeat 51	1855625	1855940	316	forward
Repeat 51	1766122	1766437	316	forward
Repeat 52	1510128	1510431	304	forward
Repeat 52	1371721	1372024	304	forward
Repeat 52	705383	705686	304	forward
Repeat 53	1764911	1765187	277	forward
Repeat 54	830993	831267	275	forward
Repeat 54	828474	828748	275	forward
Repeat 55	1511506	1511775	270	reverse
Repeat 55	296451	296720	270	forward
Repeat 56	1855625	1855891	267	forward
Repeat 57	618394	618645	252	reverse
Repeat 58	2137577	2137828	252	reverse
Repeat 59	1511506	1511754	249	reverse
Repeat 59	296472	296720	249	forward
Repeat 60	493145	493373	229	forward
Repeat 60	156018	156246	229	forward
Repeat 61	1311760	1311979	220	reverse
Repeat 61	728245	728464	220	forward
Repeat 62	1854965	1855177	213	reverse
Repeat 62	297336	297548	213	forward
Repeat 63	1855139	1855349	211	forward
Repeat 63	706107	706317	211	forward
Repeat 64	705844	706050	207	reverse
Repeat 64	617978	618184	207	forward
Repeat 65	312295	312500	206	forward
Repeat 65	311665	311870	206	forward
Repeat 66	727314	727504	191	forward
Repeat 66	387276	387466	191	forward
Repeat 67	1654247	1654431	185	forward
Repeat 67	1592206	1592390	185	forward
Repeat 68	618370	618549	180	forward
Repeat 69	1036774	1036944	171	forward
Repeat 69	964304	964474	171	forward
Repeat 70	311985	312150	166	forward
Repeat 70	311895	312060	166	forward
Repeat 70	311445	311610	166	forward
Repeat 70	311355	311520	166	forward
Repeat 71	297391	297548	158	reverse
Repeat 72	2016604	2016761	158	forward
Repeat 72	2014906	2015063	158	forward
Repeat 73	493375	493531	157	forward
Repeat 73	156248	156404	157	forward
Repeat 74	1592185	1592341	157	reverse
Repeat 74	713231	713387	157	reverse
Repeat 74	282663	282819	157	forward
Repeat 75	1731583	1731734	152	forward
Repeat 75	1731283	1731434	152	forward
Repeat 76	2136179	2136322	144	reverse
Repeat 76	706875	707018	144	forward
Repeat 77	972163	972298	136	forward
Repeat 77	728064	728199	136	forward
Repeat 77	576280	576415	136	forward
Repeat 77	388026	388161	136	forward
Repeat 78	1654247	1654382	136	reverse
Repeat 79	1731238	1731369	132	forward
Repeat 79	1730638	1730769	132	forward
Repeat 80	1731604	1731734	131	forward
Repeat 80	1731304	1731434	131	forward
Repeat 80	1731004	1731134	131	forward
Repeat 81	1449533	1449660	128	forward
Repeat 81	755991	756118	128	forward
Repeat 82	1731739	1731861	123	forward
Repeat 82	1731139	1731261	123	forward
Repeat 83	618238	618359	122	forward
Repeat 84	705882	706002	121	reverse
Repeat 84	618026	618146	121	forward
Repeat 85	2136202	2136322	121	reverse
Repeat 86	1731118	1731236	119	forward
Repeat 86	1730518	1730636	119	forward
Repeat 87	1337386	1337502	117	forward
Repeat 87	1337376	1337492	117	forward
Repeat 87	1337366	1337482	117	forward
Repeat 88	2136181	2136295	115	forward
Repeat 88	1511661	1511775	115	reverse
Repeat 88	706902	707016	115	reverse
Repeat 88	296451	296565	115	forward
Repeat 89	1757775	1757889	115	forward
Repeat 89	1491843	1491957	115	forward
Repeat 90	1074606	1074718	113	reverse
Repeat 90	652415	652527	113	forward
Repeat 91	1067038	1067149	112	reverse
Repeat 91	708694	708805	112	forward
Repeat 92	1731101	1731212	112	forward
Repeat 92	1730801	1730912	112	forward
Repeat 93	2137850	2137960	111	reverse
Repeat 93	1057634	1057744	111	reverse
Repeat 93	705251	705361	111	forward
Repeat 94	296740	296848	109	forward
Repeat 95	722290	722397	108	forward
Repeat 95	463095	463202	108	forward
Repeat 96	617160	617267	108	forward
Repeat 97	830697	830804	108	forward
Repeat 97	829920	830027	108	forward
Repeat 98	1593565	1593668	104	forward
Repeat 98	898727	898830	104	forward
Repeat 98	349958	350061	104	forward
Repeat 99	618187	618290	104	reverse
Repeat 100	705688	705790	103	forward
Repeat 101	2137736	2137837	102	reverse
Repeat 101	705374	705475	102	forward
Repeat 101	147315	147416	102	reverse
Repeat 101	102667	102768	102	forward
Repeat 102	1701763	1701864	102	reverse
Repeat 102	693182	693283	102	forward
Repeat 103	1654443	1654544	102	forward
Repeat 103	1592402	1592503	102	forward
Repeat 104	1418395	1418495	101	reverse
Repeat 104	626713	626813	101	forward
Repeat 105	1449602	1449702	101	reverse
Repeat 105	648720	648820	101	forward
Repeat 106	1667959	1668058	100	reverse
Repeat 106	1614176	1614275	100	forward
Repeat 106	325509	325608	100	forward
Repeat 107	1373254	1373353	100	reverse
Repeat 107	406090	406189	100	forward
Repeat 108	706305	706404	100	reverse
