# Supplementary material for: The bacteriocin from the prophylactic candidate Streptococcus suis 90-1330 is widely distributed across S. suis isolates and appears encoded in an integrative and conjugative element
Source: PLoS One. 2019 Apr 30;14(4):e0216002. doi: 10.1371/journal.pone.0216002 (PMC6490898; doi:10.1371/journal.pone.0216002)
Supplement: S4 Table — KEGG metabolic pathways and enzyme commission (EC) numbers were assigned with BlastKOALA. (XLSX) [file pone.0216002.s008.xlsx]

## Sheet: S4 Table
S4 Table. Distribution of the S. suis 90-1330 KEGG metabolic pathways
Locus_Tag	KO	Definition	Enzyme Commission Number
AN924_RS00005	K00867	coaA; type I pantothenate kinase	EC:2.7.1.33
AN924_RS00010	K02968	RP-S20; small subunit ribosomal protein S20
AN924_RS00020	K14982	ciaH; two-component system, OmpR family, sensor histidine kinase CiaH EC:2.7.13.3
AN924_RS00040	K02039	phoU; phosphate transport system protein
AN924_RS00045	K02036	pstB; phosphate transport system ATP-binding protein	EC:3.6.3.27
AN924_RS00050	K02036	pstB; phosphate transport system ATP-binding protein	EC:3.6.3.27
AN924_RS00055	K02038	pstA; phosphate transport system permease protein
AN924_RS00060	K02037	pstC; phosphate transport system permease protein
AN924_RS00065	K02040	pstS; phosphate transport system substrate-binding protein
AN924_RS00075	K01092	E3.1.3.25; myo-inositol-1(or 4)-monophosphatase	EC:3.1.3.25
AN924_RS00085	K16509	spxA; regulatory protein spx
AN924_RS00090	K10716	kch; voltage-gated potassium channel
AN924_RS00095	K11753	ribF; riboflavin kinase / FMN adenylyltransferase	EC:2.7.1.26 2.7.7.2
AN924_RS00100	K03177	truB; tRNA pseudouridine55 synthase	EC:5.4.99.25
AN924_RS00110	K09155	uncharacterized protein
AN924_RS00145	K01258	pepT; tripeptide aminopeptidase	EC:3.4.11.4
AN924_RS00155	K07088	uncharacterized protein
AN924_RS00160	K10947	padR; PadR family transcriptional regulator, regulatory protein PadR
AN924_RS00180	K08987	putative membrane protein
AN924_RS00210	K00950	folK; 2-amino-4-hydroxy-6-hydroxymethyldihydropteridine diphosphokinase	EC:2.7.6.3
AN924_RS00215	K01633	folB; 7,8-dihydroneopterin aldolase/epimerase/oxygenase EC:4.1.2.25 5.1.99.8 1.13.11.81
AN924_RS00220	K00796	folP; dihydropteroate synthase	EC:2.5.1.15
AN924_RS00225	K01495	GCH1; GTP cyclohydrolase IA	EC:3.5.4.16
AN924_RS00230	K03574	mutT; 8-oxo-dGTP diphosphatase	EC:3.6.1.55
AN924_RS00255	K01890	FARSB; phenylalanyl-tRNA synthetase beta chain	EC:6.1.1.20
AN924_RS00260	K22441	paiA; diamine N-acetyltransferase	EC:2.3.1.57
AN924_RS00265	K01889	FARSA; phenylalanyl-tRNA synthetase alpha chain	EC:6.1.1.20
AN924_RS00270	K01207	nagZ; beta-N-acetylhexosaminidase	EC:3.2.1.52
AN924_RS00275	K01207	nagZ; beta-N-acetylhexosaminidase	EC:3.2.1.52
AN924_RS00290	K01686	uxuA; mannonate dehydratase	EC:4.2.1.8
AN924_RS00295	K01812	uxaC; glucuronate isomerase	EC:5.3.1.12
AN924_RS00300	K01625	eda; 2-dehydro-3-deoxyphosphogluconate aldolase / (4S)-4-hydroxy-2-oxoglutarate aldolase	EC:4.1.2.14 4.1.3.42
AN924_RS00305	K05799	pdhR; GntR family transcriptional regulator, transcriptional repressor for pyruvate dehydrogenase complex
AN924_RS00310	K01195	uidA; beta-glucuronidase	EC:3.2.1.31
AN924_RS00315	K00874	kdgK; 2-dehydro-3-deoxygluconokinase	EC:2.7.1.45
AN924_RS00325	K15051	endA; DNA-entry nuclease
AN924_RS00335	K00790	murA; UDP-N-acetylglucosamine 1-carboxyvinyltransferase	EC:2.5.1.7
AN924_RS00345	K02114	ATPF1E; F-type H+-transporting ATPase subunit epsilon
AN924_RS00350	K02112	ATPF1B; F-type H+-transporting ATPase subunit beta	EC:3.6.3.14
AN924_RS00355	K02115	ATPF1G; F-type H+-transporting ATPase subunit gamma
AN924_RS00360	K02111	ATPF1A; F-type H+-transporting ATPase subunit alpha	EC:3.6.3.14
AN924_RS00365	K02113	ATPF1D; F-type H+-transporting ATPase subunit delta
AN924_RS00370	K02109	ATPF0B; F-type H+-transporting ATPase subunit b
AN924_RS00375	K02108	ATPF0A; F-type H+-transporting ATPase subunit a
AN924_RS00380	K02110	ATPF0C; F-type H+-transporting ATPase subunit c
AN924_RS00385	K07029	dagK; diacylglycerol kinase (ATP)	EC:2.7.1.107
AN924_RS00390	K01972	E6.5.1.2; DNA ligase (NAD+)	EC:6.5.1.2
AN924_RS00395	K07089	uncharacterized protein
AN924_RS00400	K08986	ycgQ; putative membrane protein
AN924_RS00405	K00036	G6PD; glucose-6-phosphate 1-dehydrogenase	EC:1.1.1.49 1.1.1.363
AN924_RS00415	K03790	rimJ; ribosomal protein S5-alanine N-acetyltransferase	EC:2.3.1.267
AN924_RS00420	K03110	ftsY; fused signal recognition particle receptor
AN924_RS00435	K03529	smc; chromosome segregation protein
AN924_RS00440	K03685	rnc; ribonuclease III	EC:3.1.26.3
AN924_RS00465	K08483	PTS-EI.PTSI; phosphotransferase system, enzyme I, PtsI EC:2.7.3.9
AN924_RS00470	K11189	PTS-HPR; phosphocarrier protein
AN924_RS00475	K00031	IDH1; isocitrate dehydrogenase	EC:1.1.1.42
AN924_RS00480	K01647	CS; citrate synthase	EC:2.3.3.1
AN924_RS00485	K01681	ACO; aconitate hydratase	EC:4.2.1.3
AN924_RS00490	K06191	nrdH; glutaredoxin-like protein NrdH
AN924_RS00495	K00525	E1.17.4.1A; ribonucleoside-diphosphate reductase alpha chain	EC:1.17.4.1
AN924_RS00500	K00526	E1.17.4.1B; ribonucleoside-diphosphate reductase beta chain	EC:1.17.4.1
AN924_RS00505	K02525	kdgR; LacI family transcriptional regulator, kdg operon repressor
AN924_RS00520	K01727	hysA; hyaluronate lyase	EC:4.2.2.1
AN924_RS00525	K03210	yajC; preprotein translocase subunit YajC
AN924_RS00530	K02747	PTS-Aga-EIID; PTS system, N-acetylgalactosamine-specific IID component
AN924_RS00535	K02746	PTS-Aga-EIIC; PTS system, N-acetylgalactosamine-specific IIC component
AN924_RS00540	K02745	PTS-Aga-EIIB; PTS system, N-acetylgalactosamine-specific IIB component EC:2.7.1.-
AN924_RS00545	K18581	ugl; unsaturated chondroitin disaccharide hydrolase	EC:3.2.1.180
AN924_RS00550	K02744	PTS-Aga-EIIA; PTS system, N-acetylgalactosamine-specific IIA component EC:2.7.1.-
AN924_RS00555	K01625	eda; 2-dehydro-3-deoxyphosphogluconate aldolase / (4S)-4-hydroxy-2-oxoglutarate aldolase	EC:4.1.2.14 4.1.3.42
AN924_RS00560	K00874	kdgK; 2-dehydro-3-deoxygluconokinase	EC:2.7.1.45
AN924_RS00570	K00046	idnO; gluconate 5-dehydrogenase	EC:1.1.1.69
AN924_RS00580	K07052	uncharacterized protein
AN924_RS00590	K07052	uncharacterized protein
AN924_RS00605	K07729	putative transcriptional regulator
AN924_RS00625	K01872	AARS; alanyl-tRNA synthetase	EC:6.1.1.7
AN924_RS00635	K07533	prsA; foldase protein PrsA	EC:5.2.1.8
AN924_RS00655	K08602	pepF; oligoendopeptidase F	EC:3.4.24.-
AN924_RS00660	K06198	coiA; competence protein CoiA
AN924_RS00665	K01874	MARS; methionyl-tRNA synthetase	EC:6.1.1.10
AN924_RS00675	K01626	E2.5.1.54; 3-deoxy-7-phosphoheptulonate synthase	EC:2.5.1.54
AN924_RS00680	K01626	E2.5.1.54; 3-deoxy-7-phosphoheptulonate synthase	EC:2.5.1.54
AN924_RS00685	K00014	aroE; shikimate dehydrogenase	EC:1.1.1.25
AN924_RS00690	K01735	aroB; 3-dehydroquinate synthase	EC:4.2.3.4
AN924_RS00695	K05833	ABC.X4.A; putative ABC transport system ATP-binding protein
AN924_RS00700	K05832	ABC.X4.P; putative ABC transport system permease protein
AN924_RS00705	K01989	ABC.X4.S; putative ABC transport system substrate-binding protein
AN924_RS00710	K01989	ABC.X4.S; putative ABC transport system substrate-binding protein
AN924_RS00720	K01635	lacD; tagatose 1,6-diphosphate aldolase EC:4.1.2.40
AN924_RS00725	K01443	nagA; N-acetylglucosamine-6-phosphate deacetylase	EC:3.5.1.25
AN924_RS00735	K02030	ABC.PA.S; polar amino acid transport system substrate-binding protein
AN924_RS00740	K02028	ABC.PA.A; polar amino acid transport system ATP-binding protein	EC:3.6.3.21
AN924_RS00745	K02029	ABC.PA.P; polar amino acid transport system permease protein
AN924_RS00750	K00820	glmS; glucosamine---fructose-6-phosphate aminotransferase (isomerizing)	EC:2.6.1.16
AN924_RS00760	K03100	lepB; signal peptidase I	EC:3.4.21.89
AN924_RS00770	K00285	dadA; D-amino-acid dehydrogenase	EC:1.4.5.1
AN924_RS00785	K00873	PK; pyruvate kinase	EC:2.7.1.40
AN924_RS00790	K00850	pfkA; 6-phosphofructokinase 1	EC:2.7.1.11
AN924_RS00795	K02337	dnaE; DNA polymerase III subunit alpha	EC:2.7.7.7
AN924_RS00805	K01990	ABC-2.A; ABC-2 type transport system ATP-binding protein
AN924_RS00815	K01488	add; adenosine deaminase	EC:3.5.4.4
AN924_RS00835	K07491	putative transposase
AN924_RS00850	K03086	rpoD; RNA polymerase primary sigma factor
AN924_RS00855	K02316	dnaG; DNA primase	EC:2.7.7.-
AN924_RS00860	K03282	mscL; large conductance mechanosensitive channel
AN924_RS00865	K01784	galE; UDP-glucose 4-epimerase	EC:5.1.3.2
AN924_RS00870	K02970	RP-S21; small subunit ribosomal protein S21
AN924_RS00880	K01101	E3.1.3.41; 4-nitrophenyl phosphatase	EC:3.1.3.41
AN924_RS00890	K01071	MCH; medium-chain acyl-acyl-carrier-protein hydrolase	EC:3.1.2.21
AN924_RS00905	K00688	PYG; glycogen phosphorylase	EC:2.4.1.1
AN924_RS00910	K03784	deoD; purine-nucleoside phosphorylase	EC:2.4.2.1
AN924_RS00915	K03783	punA; purine-nucleoside phosphorylase	EC:2.4.2.1
AN924_RS00920	K00537	ARSC1; arsenate reductase	EC:1.20.4.1
AN924_RS00925	K01839	deoB; phosphopentomutase	EC:5.4.2.7
AN924_RS00930	K01807	rpiA; ribose 5-phosphate isomerase A	EC:5.3.1.6
AN924_RS00940	K09951	cas2; CRISPR-associated protein Cas2
AN924_RS00945	K15342	cas1; CRISP-associated protein Cas1
AN924_RS00950	K09952	csn1; CRISPR-associated endonuclease Csn1	EC:3.1.-.-
AN924_RS00955	K03650	mnmE; tRNA modification GTPase	EC:3.6.-.-
AN924_RS00970	K07192	FLOT; flotillin
AN924_RS00975	K03744	lemA; LemA protein
AN924_RS00980	K06872	uncharacterized protein
AN924_RS00995	K01439	dapE; succinyl-diaminopimelate desuccinylase	EC:3.5.1.18
AN924_RS01000	K07862	sstT; serine/threonine transporter
AN924_RS01015	K03431	glmM; phosphoglucosamine mutase	EC:5.4.2.10
AN924_RS01025	K18672	dacA; diadenylate cyclase	EC:2.7.7.85
AN924_RS01030	K01928	murE; UDP-N-acetylmuramoyl-L-alanyl-D-glutamate--2,6-diaminopimelate ligase EC:6.3.2.13
AN924_RS01035	K07009	uncharacterized protein
AN924_RS01040	K00563	rlmA1; 23S rRNA (guanine745-N1)-methyltransferase	EC:2.1.1.187
AN924_RS01050	K06158	ABCF3; ATP-binding cassette, subfamily F, member 3
AN924_RS01070	K12574	rnj; ribonuclease J	EC:3.1.-.-
AN924_RS01080	K19055	prdX; Ala-tRNA(Pro) deacylase	EC:3.1.1.-
AN924_RS01085	K05833	ABC.X4.A; putative ABC transport system ATP-binding protein
AN924_RS01090	K05832	ABC.X4.P; putative ABC transport system permease protein
AN924_RS01095	K01989	ABC.X4.S; putative ABC transport system substrate-binding protein
AN924_RS01100	K01223	E3.2.1.86B; 6-phospho-beta-glucosidase	EC:3.2.1.86
AN924_RS01105	K02755	PTS-Bgl-EIIA; PTS system, beta-glucoside-specific IIA component EC:2.7.1.-
AN924_RS01105	K02756	PTS-Bgl-EIIB; PTS system, beta-glucoside-specific IIB component EC:2.7.1.-
AN924_RS01105	K02757	PTS-Bgl-EIIC; PTS system, beta-glucoside-specific IIC component
AN924_RS01110	K03488	licT; beta-glucoside operon transcriptional antiterminator
AN924_RS01120	K01575	alsD; acetolactate decarboxylase	EC:4.1.1.5
AN924_RS01135	K07404	pgl; 6-phosphogluconolactonase	EC:3.1.1.31
AN924_RS01145	K07025	putative hydrolase of the HAD superfamily
AN924_RS01150	K06218	relE; mRNA interferase RelE/StbE
AN924_RS01190	K02315	dnaC; DNA replication protein DnaC
AN924_RS01240	K01689	ENO; enolase	EC:4.2.1.11
AN924_RS01255	K00865	glxK; glycerate 2-kinase	EC:2.7.1.165
AN924_RS01260	K01091	gph; phosphoglycolate phosphatase	EC:3.1.3.18
AN924_RS01265	K01079	serB; phosphoserine phosphatase	EC:3.1.3.3
AN924_RS01270	K06286	ezrA; septation ring formation regulator
AN924_RS01275	K02470	gyrB; DNA gyrase subunit B	EC:5.99.1.3
AN924_RS01280	K03152	thiJ; protein deglycase	EC:3.5.1.124
AN924_RS01285	K05837	rodA; rod shape determining protein RodA
AN924_RS01305	K00077	panE; 2-dehydropantoate 2-reductase	EC:1.1.1.169
AN924_RS01310	K00243	uncharacterized protein
AN924_RS01315	K02838	frr; ribosome recycling factor
AN924_RS01320	K09903	pyrH; uridylate kinase	EC:2.7.4.22
AN924_RS01330	K11209	yghU; GSH-dependent disulfide-bond oxidoreductase	EC:1.8.4.-
AN924_RS01340	K02863	RP-L1; large subunit ribosomal protein L1
AN924_RS01345	K02867	RP-L11; large subunit ribosomal protein L11
AN924_RS01355	K08234	yaeR; glyoxylase I family protein
AN924_RS01360	K03466	ftsK; DNA segregation ATPase FtsK/SpoIIIE, S-DNA-T family
AN924_RS01365	K01193	INV; beta-fructofuranosidase	EC:3.2.1.26
AN924_RS01370	K17318	lplA; putative aldouronate transport system substrate-binding protein
AN924_RS01375	K17320	lplC; putative aldouronate transport system permease protein
AN924_RS01380	K17319	lplB; putative aldouronate transport system permease protein
AN924_RS01415	K02837	prfC; peptide chain release factor 3
AN924_RS01420	K12952	ctpE; cation-transporting P-type ATPase E	EC:3.6.3.-
AN924_RS01430	K01929	murF; UDP-N-acetylmuramoyl-tripeptide--D-alanyl-D-alanine ligase	EC:6.3.2.10
AN924_RS01435	K02003	ABC.CD.A; putative ABC transport system ATP-binding protein
AN924_RS01440	K02004	ABC.CD.P; putative ABC transport system permease protein
AN924_RS01450	K01921	ddl; D-alanine-D-alanine ligase	EC:6.3.2.4
AN924_RS01455	K06187	recR; recombination protein RecR
AN924_RS01485	K07652	vicK; two-component system, OmpR family, sensor histidine kinase VicK EC:2.7.13.3
AN924_RS01490	K07668	vicR; two-component system, OmpR family, response regulator VicR
AN924_RS01495	K10041	ABC.GLN1.A; putative glutamine transport system ATP-binding protein	EC:3.6.3.-
AN924_RS01500	K10039	ABC.GLN1.S; putative glutamine transport system substrate-binding protein
AN924_RS01505	K10040	ABC.GLN1.P; putative glutamine transport system permease protein
AN924_RS01510	K10040	ABC.GLN1.P; putative glutamine transport system permease protein
AN924_RS01515	K01868	TARS; threonyl-tRNA synthetase	EC:6.1.1.3
AN924_RS01530	K19002	mgs; 1,2-diacylglycerol 3-alpha-glucosyltransferase EC:2.4.1.337
AN924_RS01535	K13677	dgs; 1,2-diacylglycerol-3-alpha-glucose alpha-1,2-glucosyltransferase EC:2.4.1.208
AN924_RS01545	K02529	lacI; LacI family transcriptional regulator
AN924_RS01550	K01271	pepQ; Xaa-Pro dipeptidase	EC:3.4.13.9
AN924_RS01555	K00773	tgt; queuine tRNA-ribosyltransferase	EC:2.4.2.29
AN924_RS01565	K06929	uncharacterized protein
AN924_RS01575	K02335	polA; DNA polymerase I	EC:2.7.7.7
AN924_RS01590	K02004	ABC.CD.P; putative ABC transport system permease protein
AN924_RS01595	K02003	ABC.CD.A; putative ABC transport system ATP-binding protein
AN924_RS01605	K11065	tpx; thiol peroxidase, atypical 2-Cys peroxiredoxin EC:1.11.1.15
AN924_RS01610	K17686	copA; Cu+-exporting ATPase	EC:3.6.3.54
AN924_RS01620	K16868	tehB; tellurite methyltransferase	EC:2.1.1.265
AN924_RS01630	K03664	smpB; SsrA-binding protein
AN924_RS01635	K12573	rnr; ribonuclease R	EC:3.1.-.-
AN924_RS01640	K03075	secG; preprotein translocase subunit SecG
AN924_RS01645	K02913	RP-L33; large subunit ribosomal protein L33
AN924_RS01650	K08161	mdtG; MFS transporter, DHA1 family, multidrug resistance protein
AN924_RS01655	K00859	coaE; dephospho-CoA kinase	EC:2.7.1.24
AN924_RS01660	K10563	mutM; formamidopyrimidine-DNA glycosylase	EC:3.2.2.23 4.2.99.18
AN924_RS01665	K03595	era; GTPase
AN924_RS01675	K07042	ybeY; probable rRNA maturation factor
AN924_RS01685	K02778	PTS-Glc-EIIB; PTS system, glucose-specific IIB component EC:2.7.1.199
AN924_RS01685	K02779	PTS-Glc-EIIC; PTS system, glucose-specific IIC component
AN924_RS01690	K01788	nanE; N-acylglucosamine-6-phosphate 2-epimerase	EC:5.1.3.9
AN924_RS01700	K04758	feoA; ferrous iron transport protein A
AN924_RS01705	K04759	feoB; ferrous iron transport protein B
AN924_RS01710	K09811	ftsX; cell division transport system permease protein
AN924_RS01715	K09812	ftsE; cell division transport system ATP-binding protein
AN924_RS01720	K02836	prfB; peptide chain release factor 2
AN924_RS01725	K18979	queG; epoxyqueuosine reductase	EC:1.17.99.6
AN924_RS01745	K01537	E3.6.3.8; Ca2+-transporting ATPase	EC:3.6.3.8
AN924_RS01760	K06885	uncharacterized protein
AN924_RS01770	K01803	TPI; triosephosphate isomerase (TIM)	EC:5.3.1.1
AN924_RS01775	K02358	tuf; elongation factor Tu
AN924_RS01785	K03088	rpoE; RNA polymerase sigma-70 factor, ECF subfamily
AN924_RS01790	K01595	ppc; phosphoenolpyruvate carboxylase	EC:4.1.1.31
AN924_RS01795	K03588	ftsW; cell division protein FtsW
AN924_RS01815	K16789	thiT; thiamine transporter
AN924_RS01820	K08974	putative membrane protein
AN924_RS01825	K03976	ybaK; Cys-tRNA(Pro)/Cys-tRNA(Cys) deacylase	EC:3.1.1.-
AN924_RS01835	K04567	KARS; lysyl-tRNA synthetase, class II EC:6.1.1.6
AN924_RS01860	K02004	ABC.CD.P; putative ABC transport system permease protein
AN924_RS01865	K02003	ABC.CD.A; putative ABC transport system ATP-binding protein
AN924_RS01870	K02005	ABC.CD.TX; HlyD family secretion protein
AN924_RS01885	K00383	GSR; glutathione reductase (NADPH)	EC:1.8.1.7
AN924_RS01895	K03523	bioY; biotin transport system substrate-specific component
AN924_RS01910	K08303	putative protease	EC:3.4.-.-
AN924_RS01935	K07284	srtA; sortase A	EC:3.4.22.70
AN924_RS01950	K03100	lepB; signal peptidase I	EC:3.4.21.89
AN924_RS01960	K01491	folD; methylenetetrahydrofolate dehydrogenase (NADP+) / methenyltetrahydrofolate cyclohydrolase	EC:1.5.1.5 3.5.4.9
AN924_RS01965	K02028	ABC.PA.A; polar amino acid transport system ATP-binding protein	EC:3.6.3.21
AN924_RS01970	K02029	ABC.PA.P; polar amino acid transport system permease protein
AN924_RS01980	K03697	clpE; ATP-dependent Clp protease ATP-binding subunit ClpE
AN924_RS01985	K03574	mutT; 8-oxo-dGTP diphosphatase	EC:3.6.1.55
AN924_RS02000	K01870	IARS; isoleucyl-tRNA synthetase	EC:6.1.1.5
AN924_RS02005	K00657	speG; diamine N-acetyltransferase	EC:2.3.1.57
AN924_RS02010	K04074	divIVA; cell division initiation protein
AN924_RS02020	K02221	yggT; YggT family protein
AN924_RS02030	K06997	yggS; PLP dependent protein
AN924_RS02035	K03531	ftsZ; cell division protein FtsZ
AN924_RS02040	K03590	ftsA; cell division protein FtsA
AN924_RS02045	K03589	ftsQ; cell division protein FtsQ
AN924_RS02050	K02563	murG; UDP-N-acetylglucosamine--N-acetylmuramyl-(pentapeptide) pyrophosphoryl-undecaprenol N-acetylglucosamine transferase	EC:2.4.1.227
AN924_RS02055	K01925	murD; UDP-N-acetylmuramoylalanine--D-glutamate ligase	EC:6.3.2.9
AN924_RS02060	K07284	srtA; sortase A	EC:3.4.22.70
AN924_RS02075	K03100	lepB; signal peptidase I	EC:3.4.21.89
AN924_RS02090	K06207	typA; GTP-binding protein
AN924_RS02095	K01914	asnA; aspartate--ammonia ligase	EC:6.3.1.1
AN924_RS02105	K03574	mutT; 8-oxo-dGTP diphosphatase	EC:3.6.1.55
AN924_RS02120	K01873	VARS; valyl-tRNA synthetase	EC:6.1.1.9
AN924_RS02155	K01785	galM; aldose 1-epimerase	EC:5.1.3.3
AN924_RS02160	K02793	PTS-Man-EIIA; PTS system, mannose-specific IIA component EC:2.7.1.191
AN924_RS02165	K02796	PTS-Man-EIID; PTS system, mannose-specific IID component
AN924_RS02170	K02795	PTS-Man-EIIC; PTS system, mannose-specific IIC component
AN924_RS02175	K02794	PTS-Man-EIIB; PTS system, mannose-specific IIB component EC:2.7.1.191
AN924_RS02180	K12308	bgaB; beta-galactosidase	EC:3.2.1.23
AN924_RS02185	K03710	GntR family transcriptional regulator
AN924_RS02190	K03710	GntR family transcriptional regulator
AN924_RS02200	K07586	ygaC; uncharacterized protein
AN924_RS02205	K03565	recX; regulatory protein
AN924_RS02285	K02242	comFC; competence protein ComFC
AN924_RS02290	K02240	comFA; competence protein ComFA
AN924_RS10800	K02440	GLPF; glycerol uptake facilitator protein
AN924_RS02305	K01714	dapA; 4-hydroxy-tetrahydrodipicolinate synthase	EC:4.3.3.7
AN924_RS02310	K00133	asd; aspartate-semialdehyde dehydrogenase	EC:1.2.1.11
AN924_RS02315	K00005	gldA; glycerol dehydrogenase	EC:1.1.1.6
AN924_RS02320	K00005	gldA; glycerol dehydrogenase	EC:1.1.1.6
AN924_RS02330	K00656	E2.3.1.54; formate C-acetyltransferase	EC:2.3.1.54
AN924_RS02335	K02761	PTS-Cel-EIIC; PTS system, cellobiose-specific IIC component
AN924_RS02340	K02760	PTS-Cel-EIIB; PTS system, cellobiose-specific IIB component EC:2.7.1.196 2.7.1.205
AN924_RS02345	K02759	PTS-Cel-EIIA; PTS system, cellobiose-specific IIA component EC:2.7.1.196 2.7.1.205
AN924_RS02360	K04069	pflA; pyruvate formate lyase activating enzyme	EC:1.97.1.4
AN924_RS02375	K03823	pat; phosphinothricin acetyltransferase	EC:2.3.1.183
AN924_RS02400	K01938	fhs; formate--tetrahydrofolate ligase	EC:6.3.4.3
AN924_RS02410	K01598	PPCDC; phosphopantothenoylcysteine decarboxylase	EC:4.1.1.36
AN924_RS02420	K01835	pgm; phosphoglucomutase	EC:5.4.2.2
AN924_RS02455	K07052	uncharacterized protein
AN924_RS02470	K03294	TC.APA; basic amino acid/polyamine antiporter, APA family
AN924_RS02480	K01142	E3.1.11.2; exodeoxyribonuclease III	EC:3.1.11.2
AN924_RS02490	K00537	ARSC1; arsenate reductase	EC:1.20.4.1
AN924_RS02495	K00567	ogt; methylated-DNA-protein-cysteine S-methyltransferase	EC:2.1.1.63
AN924_RS02500	K00058	serA; D-3-phosphoglycerate dehydrogenase / 2-oxoglutarate reductase	EC:1.1.1.95 1.1.1.399
AN924_RS02510	K00831	serC; phosphoserine aminotransferase	EC:2.6.1.52
AN924_RS02515	K07056	rsmI; 16S rRNA (cytidine1402-2'-O)-methyltransferase	EC:2.1.1.198
AN924_RS02525	K02341	holB; DNA polymerase III subunit delta'	EC:2.7.7.7
AN924_RS02530	K00943	tmk; dTMP kinase	EC:2.7.4.9
AN924_RS02550	K04767	acuB; acetoin utilization protein AcuB
AN924_RS02560	K02238	comEC; competence protein ComEC
AN924_RS02565	K02237	comEA; competence protein ComEA
AN924_RS02570	K00655	plsC; 1-acyl-sn-glycerol-3-phosphate acyltransferase	EC:2.3.1.51
AN924_RS02575	K01928	murE; UDP-N-acetylmuramoyl-L-alanyl-D-glutamate--2,6-diaminopimelate ligase EC:6.3.2.13
AN924_RS02580	K02013	ABC.FEV.A; iron complex transport system ATP-binding protein	EC:3.6.3.34
AN924_RS02585	K02016	ABC.FEV.S; iron complex transport system substrate-binding protein
AN924_RS02590	K02015	ABC.FEV.P; iron complex transport system permease protein
AN924_RS02595	K02015	ABC.FEV.P; iron complex transport system permease protein
AN924_RS02600	K00432	gpx; glutathione peroxidase	EC:1.11.1.9
AN924_RS02605	K06183	rsuA; 16S rRNA pseudouridine516 synthase	EC:5.4.99.19
AN924_RS02610	K07393	ECM4; glutathionyl-hydroquinone reductase	EC:1.8.5.7
AN924_RS02620	K03740	dltD; D-alanine transfer protein
AN924_RS02625	K14188	dltC; D-alanine--poly(phosphoribitol) ligase subunit 2	EC:6.1.1.13
AN924_RS02630	K03739	dltB; membrane protein involved in D-alanine export
AN924_RS02635	K03367	dltA; D-alanine--poly(phosphoribitol) ligase subunit 1	EC:6.1.1.13
AN924_RS02660	K02564	nagB; glucosamine-6-phosphate deaminase	EC:3.5.99.6
AN924_RS02665	K07568	queA; S-adenosylmethionine:tRNA ribosyltransferase-isomerase	EC:2.4.99.17
AN924_RS02670	K03402	argR; transcriptional regulator of arginine metabolism
AN924_RS02690	K00926	arcC; carbamate kinase	EC:2.7.2.2
AN924_RS02695	K00611	OTC; ornithine carbamoyltransferase	EC:2.1.3.3
AN924_RS02705	K01478	arcA; arginine deiminase	EC:3.5.3.6
AN924_RS02715	K09762	uncharacterized protein
AN924_RS02725	K06958	rapZ; RNase adapter protein RapZ
AN924_RS02730	K09022	ridA; 2-iminobutanoate/2-iminopropanoate deaminase	EC:3.5.99.10
AN924_RS02740	K06218	relE; mRNA interferase RelE/StbE
AN924_RS02750	K01893	NARS; asparaginyl-tRNA synthetase	EC:6.1.1.22
AN924_RS02755	K00812	aspB; aspartate aminotransferase	EC:2.6.1.1
AN924_RS02765	K15973	mhqR; MarR family transcriptional regulator, 2-MHQ and catechol-resistance regulon repressor
AN924_RS02770	K19784	chrR; chromate reductase, NAD(P)H dehydrogenase (quinone)
AN924_RS02775	K01854	glf; UDP-galactopyranose mutase	EC:5.4.99.9
AN924_RS02780	K03215	rumA; 23S rRNA (uracil1939-C5)-methyltransferase	EC:2.1.1.190
AN924_RS02790	K04518	pheA2; prephenate dehydratase	EC:4.2.1.51
AN924_RS02795	K00891	E2.7.1.71; shikimate kinase	EC:2.7.1.71
AN924_RS02800	K00800	aroA; 3-phosphoshikimate 1-carboxyvinyltransferase	EC:2.5.1.19
AN924_RS02820	K04763	xerD; integrase/recombinase XerD
AN924_RS02850	K07484	transposase
AN924_RS02870	K00983	neuA; N-acylneuraminate cytidylyltransferase	EC:2.7.7.43
AN924_RS02885	K01654	E2.5.1.56; N-acetylneuraminate synthase	EC:2.5.1.56
AN924_RS02935	K12996	rgpA; rhamnosyltransferase	EC:2.4.1.-
AN924_RS02945	K01104	E3.1.3.48; protein-tyrosine phosphatase	EC:3.1.3.48
AN924_RS02965	K09861	uncharacterized protein
AN924_RS02985	K00286	proC; pyrroline-5-carboxylate reductase	EC:1.5.1.2
AN924_RS02990	K00147	proA; glutamate-5-semialdehyde dehydrogenase	EC:1.2.1.41
AN924_RS02995	K00931	proB; glutamate 5-kinase	EC:2.7.2.11
AN924_RS03000	K03722	dinG; ATP-dependent DNA helicase DinG	EC:3.6.4.12
AN924_RS03075	K03111	ssb; single-strand DNA-binding protein
AN924_RS03160	K01738	cysK; cysteine synthase	EC:2.5.1.47
AN924_RS03165	K07570	GSP13; general stress protein 13
AN924_RS03170	K03768	PPIB; peptidyl-prolyl cis-trans isomerase B (cyclophilin B)	EC:5.2.1.8
AN924_RS03175	K11618	liaR; two-component system, NarL family, response regulator LiaR
AN924_RS03180	K11617	liaS; two-component system, NarL family, sensor histidine kinase LiaS EC:2.7.13.3
AN924_RS03185	K11622	liaF; lia operon protein LiaF
AN924_RS03190	K12132	prkC; eukaryotic-like serine/threonine-protein kinase	EC:2.7.11.1
AN924_RS03195	K20074	prpC; PPM family protein phosphatase	EC:3.1.3.16
AN924_RS03200	K03500	rsmB; 16S rRNA (cytosine967-C5)-methyltransferase	EC:2.1.1.176
AN924_RS03205	K00604	MTFMT; methionyl-tRNA formyltransferase	EC:2.1.2.9
AN924_RS03210	K04066	priA; primosomal protein N' (replication factor Y) (superfamily II helicase)	EC:3.6.4.-
AN924_RS03215	K03060	rpoZ; DNA-directed RNA polymerase subunit omega	EC:2.7.7.6
AN924_RS03220	K00942	E2.7.4.8; guanylate kinase	EC:2.7.4.8
AN924_RS03225	K18682	rny; ribonucrease Y	EC:3.1.-.-
AN924_RS03230	K07173	luxS; S-ribosylhomocysteine lyase	EC:4.4.1.21
AN924_RS03240	K07444	ypsC; putative N6-adenine-specific DNA methylase	EC:2.1.1.-
AN924_RS03260	K03700	recU; recombination protein U
AN924_RS03265	K05366	mrcA; penicillin-binding protein 1A	EC:2.4.1.129 3.4.16.4
AN924_RS03270	K03501	gidB; 16S rRNA (guanine527-N7)-methyltransferase	EC:2.1.1.170
AN924_RS03275	K03704	cspA; cold shock protein (beta-ribbon, CspA family)
AN924_RS03280	K16785	ECfT; energy-coupling factor transport system permease protein
AN924_RS03285	K16786	ECfA1; energy-coupling factor transport system ATP-binding protein	EC:3.6.3.-
AN924_RS03285	K16787	ECfA2; energy-coupling factor transport system ATP-binding protein	EC:3.6.3.-
AN924_RS03295	K07146	UPF0176 protein
AN924_RS03305	K16924	mtsT; energy-coupling factor transport system substrate-specific component
AN924_RS03330	K02777	PTS-Glc-EIIA; PTS system, sugar-specific IIA component EC:2.7.1.-
AN924_RS03330	K20107	PTS-Mal-EIIB; PTS system, maltose-specific IIB component EC:2.7.1.208
AN924_RS03330	K20108	PTS-Mal-EIIC; PTS system, maltose-specific IIC component
AN924_RS03335	K06896	mapP; maltose 6'-phosphate phosphatase	EC:3.1.3.90
AN924_RS03340	K03486	treR2; GntR family transcriptional regulator, trehalose operon transcriptional repressor
AN924_RS03345	K00688	PYG; glycogen phosphorylase	EC:2.4.1.1
AN924_RS03350	K00705	malQ; 4-alpha-glucanotransferase	EC:2.4.1.25
AN924_RS03355	K04086	clpL; ATP-dependent Clp protease ATP-binding subunit ClpL
AN924_RS03360	K01462	PDF; peptide deformylase	EC:3.5.1.88
AN924_RS03390	K09710	ybeB; ribosome-associated protein
AN924_RS03410	K00969	nadD; nicotinate-nucleotide adenylyltransferase	EC:2.7.7.18
AN924_RS03415	K07574	yhbY; RNA-binding protein
AN924_RS03420	K06948	yqeH; 30S ribosome assembly GTPase
AN924_RS03425	K07015	uncharacterized protein
AN924_RS03435	K06201	cutC; copper homeostasis protein
AN924_RS03450	K00965	galT; UDPglucose--hexose-1-phosphate uridylyltransferase	EC:2.7.7.12
AN924_RS03455	K00849	galK; galactokinase	EC:2.7.1.6
AN924_RS03460	K02529	lacI; LacI family transcriptional regulator
AN924_RS03465	K02434	gatB; aspartyl-tRNA(Asn)/glutamyl-tRNA(Gln) amidotransferase subunit B	EC:6.3.5.6 6.3.5.7
AN924_RS03470	K02433	gatA; aspartyl-tRNA(Asn)/glutamyl-tRNA(Gln) amidotransferase subunit A	EC:6.3.5.6 6.3.5.7
AN924_RS03475	K02435	gatC; aspartyl-tRNA(Asn)/glutamyl-tRNA(Gln) amidotransferase subunit C	EC:6.3.5.6 6.3.5.7
AN924_RS03485	K02884	RP-L19; large subunit ribosomal protein L19
AN924_RS03500	K03706	codY; transcriptional pleiotropic repressor
AN924_RS03505	K14260	alaA; alanine-synthesizing transaminase	EC:2.6.1.66 2.6.1.2
AN924_RS03525	K01424	E3.5.1.1; L-asparaginase	EC:3.5.1.1
AN924_RS03535	K03655	recG; ATP-dependent DNA helicase RecG	EC:3.6.4.12
AN924_RS03570	K02902	RP-L28; large subunit ribosomal protein L28
AN924_RS03575	K01624	FBA; fructose-bisphosphate aldolase, class II EC:4.1.2.13
AN924_RS03585	K01937	pyrG; CTP synthase	EC:6.3.4.2
AN924_RS03590	K03048	rpoE; DNA-directed RNA polymerase subunit delta
AN924_RS03620	K09815	znuA; zinc transport system substrate-binding protein
AN924_RS03630	K03545	tig; trigger factor
AN924_RS03675	K09702	uncharacterized protein
AN924_RS03690	K00868	pdxK; pyridoxine kinase	EC:2.7.1.35
AN924_RS03695	K06173	truA; tRNA pseudouridine38-40 synthase	EC:5.4.99.12
AN924_RS03700	K09825	perR; Fur family transcriptional regulator, peroxide stress response regulator
AN924_RS03705	K01534	zntA; Cd2+/Zn2+-exporting ATPase	EC:3.6.3.3 3.6.3.5
AN924_RS03715	K07727	putative transcriptional regulator
AN924_RS03730	K10009	ABC.CYST.P; cystine transport system permease protein
AN924_RS03735	K02424	fliY; cystine transport system substrate-binding protein
AN924_RS03740	K01426	E3.5.1.4; amidase	EC:3.5.1.4
AN924_RS03745	K16869	lipL; octanoyl-GcvH:protein N-octanoyltransferase	EC:2.3.1.204
AN924_RS03750	K03686	dnaJ; molecular chaperone DnaJ
AN924_RS03755	K04043	dnaK; molecular chaperone DnaK
AN924_RS03760	K03687	GRPE; molecular chaperone GrpE
AN924_RS03765	K03705	hrcA; heat-inducible transcriptional repressor
AN924_RS03775	K09157	uncharacterized protein
AN924_RS03780	K07166	ACT domain-containing protein
AN924_RS03785	K18889	mdlA; ATP-binding cassette, subfamily B, multidrug efflux pump
AN924_RS03790	K18890	mdlB; ATP-binding cassette, subfamily B, multidrug efflux pump
AN924_RS03795	K01823	idi; isopentenyl-diphosphate Delta-isomerase	EC:5.3.3.2
AN924_RS03800	K00938	E2.7.4.2; phosphomevalonate kinase	EC:2.7.4.2
AN924_RS03805	K01597	MVD; diphosphomevalonate decarboxylase	EC:4.1.1.33
AN924_RS03810	K00869	E2.7.1.36; mevalonate kinase	EC:2.7.1.36
AN924_RS10925	K16786	ECfA1; energy-coupling factor transport system ATP-binding protein	EC:3.6.3.-
AN924_RS10925	K16787	ECfA2; energy-coupling factor transport system ATP-binding protein	EC:3.6.3.-
AN924_RS03840	K01733	thrC; threonine synthase	EC:4.2.3.1
AN924_RS03845	K04072	adhE; acetaldehyde dehydrogenase / alcohol dehydrogenase	EC:1.2.1.10 1.1.1.1
AN924_RS03850	K13953	adhP; alcohol dehydrogenase, propanol-preferring EC:1.1.1.1
AN924_RS03855	K01892	HARS; histidyl-tRNA synthetase	EC:6.1.1.21
AN924_RS03860	K02911	RP-L32; large subunit ribosomal protein L32
AN924_RS03865	K02913	RP-L33; large subunit ribosomal protein L33
AN924_RS03890	K06915	uncharacterized protein
AN924_RS03895	K02440	GLPF; glycerol uptake facilitator protein
AN924_RS03910	K06518	cidA; holin-like protein
AN924_RS03915	K10947	padR; PadR family transcriptional regulator, regulatory protein PadR
AN924_RS03930	K01421	yhgE; putative membrane protein
AN924_RS03945	K01421	yhgE; putative membrane protein
AN924_RS03955	K01990	ABC-2.A; ABC-2 type transport system ATP-binding protein
AN924_RS03960	K01992	ABC-2.P; ABC-2 type transport system permease protein
AN924_RS03965	K01992	ABC-2.P; ABC-2 type transport system permease protein
AN924_RS03975	K07282	capA; gamma-polyglutamate biosynthesis protein CapA
AN924_RS03980	K00226	pyrD; dihydroorotate dehydrogenase (fumarate)	EC:1.3.98.1
AN924_RS03985	K00262	E1.4.1.4; glutamate dehydrogenase (NADP+)	EC:1.4.1.4
AN924_RS04000	K22044	ybiO; moderate conductance mechanosensitive channel
AN924_RS04005	K03310	TC.AGCS; alanine or glycine:cation symporter, AGCS family
AN924_RS04010	K02003	ABC.CD.A; putative ABC transport system ATP-binding protein
AN924_RS04065	K12267	msrAB; peptide methionine sulfoxide reductase msrA/msrB	EC:1.8.4.11 1.8.4.12
AN924_RS04075	K03671	trxA; thioredoxin 1
AN924_RS04140	K07456	mutS2; DNA mismatch repair protein MutS2
AN924_RS04155	K03486	treR2; GntR family transcriptional regulator, trehalose operon transcriptional repressor
AN924_RS04160	K02818	PTS-Tre-EIIB; PTS system, trehalose-specific IIB component EC:2.7.1.201
AN924_RS04160	K02819	PTS-Tre-EIIC; PTS system, trehalose-specific IIC component
AN924_RS04165	K01226	treC; trehalose-6-phosphate hydrolase	EC:3.2.1.93
AN924_RS04180	K03471	rnhC; ribonuclease HIII	EC:3.1.26.4
AN924_RS04185	K03100	lepB; signal peptidase I	EC:3.4.21.89
AN924_RS04190	K03581	recD; exodeoxyribonuclease V alpha subunit	EC:3.1.11.5
AN924_RS04195	K17686	copA; Cu+-exporting ATPase	EC:3.6.3.54
AN924_RS04210	K02564	nagB; glucosamine-6-phosphate deaminase	EC:3.5.99.6
AN924_RS04215	K02051	ABC.SN.S; NitT/TauT family transport system substrate-binding protein
AN924_RS04220	K02049	ABC.SN.A; NitT/TauT family transport system ATP-binding protein
AN924_RS04225	K02050	ABC.SN.P; NitT/TauT family transport system permease protein
AN924_RS04245	K02761	PTS-Cel-EIIC; PTS system, cellobiose-specific IIC component
AN924_RS04260	K07457	endonuclease III related protein
AN924_RS04270	K07118	uncharacterized protein
AN924_RS04280	K02346	dinB; DNA polymerase IV	EC:2.7.7.7
AN924_RS04285	K00656	E2.3.1.54; formate C-acetyltransferase	EC:2.3.1.54
AN924_RS04310	K01281	pepX; X-Pro dipeptidyl-peptidase	EC:3.4.14.11
AN924_RS04325	K02082	agaS; tagatose-6-phosphate ketose/aldose isomerase	EC:5.-.-.-
AN924_RS04330	K09747	uncharacterized protein
AN924_RS04335	K01126	E3.1.4.46; glycerophosphoryl diester phosphodiesterase	EC:3.1.4.46
AN924_RS04340	K00615	E2.2.1.1; transketolase	EC:2.2.1.1
AN924_RS04345	K00615	E2.2.1.1; transketolase	EC:2.2.1.1
AN924_RS04350	K03475	PTS-Ula-EIIC; PTS system, ascorbate-specific IIC component
AN924_RS04355	K02822	PTS-Ula-EIIB; PTS system, ascorbate-specific IIB component EC:2.7.1.194
AN924_RS04370	K01223	E3.2.1.86B; 6-phospho-beta-glucosidase	EC:3.2.1.86
AN924_RS04375	K07007	uncharacterized protein
AN924_RS04385	K01990	ABC-2.A; ABC-2 type transport system ATP-binding protein
AN924_RS04410	K07407	E3.2.1.22B; alpha-galactosidase	EC:3.2.1.22
AN924_RS04415	K02026	ABC.MS.P1; multiple sugar transport system permease protein
AN924_RS04420	K02025	ABC.MS.P; multiple sugar transport system permease protein
AN924_RS04425	K02027	ABC.MS.S; multiple sugar transport system substrate-binding protein
AN924_RS04435	K01409	KAE1; N6-L-threonylcarbamoyladenine synthase	EC:2.3.1.234
AN924_RS04440	K03789	rimI; ribosomal protein S18-alanine N-acetyltransferase	EC:2.3.1.266
AN924_RS04445	K14742	tsaB; tRNA threonylcarbamoyladenosine biosynthesis protein TsaB
AN924_RS04455	K12574	rnj; ribonuclease J	EC:3.1.-.-
AN924_RS04460	K01915	glnA; glutamine synthetase	EC:6.3.1.2
AN924_RS04465	K03713	glnR; MerR family transcriptional regulator, glutamine synthetase repressor
AN924_RS04475	K00927	PGK; phosphoglycerate kinase	EC:2.7.2.3
AN924_RS04480	K00134	GAPDH; glyceraldehyde 3-phosphate dehydrogenase	EC:1.2.1.12
AN924_RS04485	K07386	pepO; putative endopeptidase	EC:3.4.24.-
AN924_RS04490	K02355	fusA; elongation factor G
AN924_RS04495	K02992	RP-S7; small subunit ribosomal protein S7
AN924_RS04500	K02950	RP-S12; small subunit ribosomal protein S12
AN924_RS04505	K04077	groEL; chaperonin GroEL
AN924_RS04510	K04078	groES; chaperonin GroES
AN924_RS04520	K03111	ssb; single-strand DNA-binding protein
AN924_RS04530	K06878	tRNA-binding protein
AN924_RS04550	K01261	pepA; glutamyl aminopeptidase	EC:3.4.11.7
AN924_RS04555	K11754	folC; dihydrofolate synthase / folylpolyglutamate synthase	EC:6.3.2.12 6.3.2.17
AN924_RS04565	K00925	ackA; acetate kinase	EC:2.7.2.1
AN924_RS04570	K00571	E2.1.1.72; site-specific DNA-methyltransferase (adenine-specific)	EC:2.1.1.72
AN924_RS04580	K02248	comGF; competence protein ComGF
AN924_RS04590	K02246	comGD; competence protein ComGD
AN924_RS04600	K02244	comGB; competence protein ComGB
AN924_RS04605	K02243	comGA; competence protein ComGA
AN924_RS04610	K01297	ldcA; muramoyltetrapeptide carboxypeptidase	EC:3.4.17.13
AN924_RS04620	K03046	rpoC; DNA-directed RNA polymerase subunit beta'	EC:2.7.7.6
AN924_RS04625	K03043	rpoB; DNA-directed RNA polymerase subunit beta	EC:2.7.7.6
AN924_RS04630	K03693	pbp1b; penicillin-binding protein 1B
AN924_RS04635	K01866	YARS; tyrosyl-tRNA synthetase	EC:6.1.1.1
AN924_RS04640	K02503	HINT1; histidine triad (HIT) family protein
AN924_RS04655	K09815	znuA; zinc transport system substrate-binding protein
AN924_RS04660	K09816	znuB; zinc transport system permease protein
AN924_RS04665	K09817	znuC; zinc transport system ATP-binding protein	EC:3.6.3.-
AN924_RS04705	K07467	rstA1; phage replication initiation protein
AN924_RS04815	K02879	RP-L17; large subunit ribosomal protein L17
AN924_RS04820	K03040	rpoA; DNA-directed RNA polymerase subunit alpha	EC:2.7.7.6
AN924_RS04825	K02948	RP-S11; small subunit ribosomal protein S11
AN924_RS04830	K02952	RP-S13; small subunit ribosomal protein S13
AN924_RS04835	K02919	RP-L36; large subunit ribosomal protein L36
AN924_RS04840	K02518	infA; translation initiation factor IF-1
AN924_RS04845	K00939	adk; adenylate kinase	EC:2.7.4.3
AN924_RS04850	K03076	secY; preprotein translocase subunit SecY
AN924_RS04855	K02876	RP-L15; large subunit ribosomal protein L15
AN924_RS04860	K02907	RP-L30; large subunit ribosomal protein L30
AN924_RS04865	K02988	RP-S5; small subunit ribosomal protein S5
AN924_RS04870	K02881	RP-L18; large subunit ribosomal protein L18
AN924_RS04875	K02933	RP-L6; large subunit ribosomal protein L6
AN924_RS04885	K02994	RP-S8; small subunit ribosomal protein S8
AN924_RS04895	K02954	RP-S14; small subunit ribosomal protein S14
AN924_RS04900	K02931	RP-L5; large subunit ribosomal protein L5
AN924_RS04905	K02895	RP-L24; large subunit ribosomal protein L24
AN924_RS04910	K02874	RP-L14; large subunit ribosomal protein L14
AN924_RS04915	K02961	RP-S17; small subunit ribosomal protein S17
AN924_RS04920	K02904	RP-L29; large subunit ribosomal protein L29
AN924_RS04925	K02878	RP-L16; large subunit ribosomal protein L16
AN924_RS04930	K02982	RP-S3; small subunit ribosomal protein S3
AN924_RS04935	K02890	RP-L22; large subunit ribosomal protein L22
AN924_RS04940	K02965	RP-S19; small subunit ribosomal protein S19
AN924_RS04945	K02886	RP-L2; large subunit ribosomal protein L2
AN924_RS04950	K02892	RP-L23; large subunit ribosomal protein L23
AN924_RS04955	K02926	RP-L4; large subunit ribosomal protein L4
AN924_RS04960	K02906	RP-L3; large subunit ribosomal protein L3
AN924_RS04965	K02946	RP-S10; small subunit ribosomal protein S10
AN924_RS04975	K09962	uncharacterized protein
AN924_RS04985	K07447	ruvX; putative holliday junction resolvase	EC:3.1.-.-
AN924_RS04995	K16509	spxA; regulatory protein spx
AN924_RS05000	K03553	recA; recombination protein RecA
AN924_RS05005	K03742	pncC; nicotinamide-nucleotide amidase	EC:3.5.1.42
AN924_RS05010	K01246	tag; DNA-3-methyladenine glycosylase I	EC:3.2.2.20
AN924_RS05015	K03550	ruvA; holliday junction DNA helicase RuvA	EC:3.6.4.12
AN924_RS05020	K03572	mutL; DNA mismatch repair protein MutL
AN924_RS05035	K11754	folC; dihydrofolate synthase / folylpolyglutamate synthase	EC:6.3.2.12 6.3.2.17
AN924_RS05045	K01091	gph; phosphoglycolate phosphatase	EC:3.1.3.18
AN924_RS05055	K03551	ruvB; holliday junction DNA helicase RuvB	EC:3.6.4.12
AN924_RS05060	K18104	abcA; ATP-binding cassette, subfamily B, bacterial AbcA/BmrA EC:3.6.3.44
AN924_RS05070	K01990	ABC-2.A; ABC-2 type transport system ATP-binding protein
AN924_RS05090	K01992	ABC-2.P; ABC-2 type transport system permease protein
AN924_RS05095	K01990	ABC-2.A; ABC-2 type transport system ATP-binding protein
AN924_RS05100	K01756	purB; adenylosuccinate lyase	EC:4.3.2.2
AN924_RS05110	K01589	purK; 5-(carboxyamino)imidazole ribonucleotide synthase	EC:6.3.4.18
AN924_RS05115	K01588	purE; 5-(carboxyamino)imidazole ribonucleotide mutase	EC:5.4.99.18
AN924_RS05120	K01945	purD; phosphoribosylamine---glycine ligase	EC:6.3.4.13
AN924_RS05125	K01155	E3.1.21.4; type II restriction enzyme	EC:3.1.21.4
AN924_RS05130	K01155	E3.1.21.4; type II restriction enzyme	EC:3.1.21.4
AN924_RS05135	K00571	E2.1.1.72; site-specific DNA-methyltransferase (adenine-specific)	EC:2.1.1.72
AN924_RS05140	K06223	dam; DNA adenine methylase	EC:2.1.1.72
AN924_RS05145	K00602	purH; phosphoribosylaminoimidazolecarboxamide formyltransferase / IMP cyclohydrolase	EC:2.1.2.3 3.5.4.10
AN924_RS05155	K01933	purM; phosphoribosylformylglycinamidine cyclo-ligase	EC:6.3.3.1
AN924_RS05160	K00764	purF; amidophosphoribosyltransferase	EC:2.4.2.14
AN924_RS05165	K01952	purL; phosphoribosylformylglycinamidine synthase	EC:6.3.5.3
AN924_RS05175	K02078	acpP; acyl carrier protein
AN924_RS05180	K03621	plsX; glycerol-3-phosphate acyltransferase PlsX	EC:2.3.1.15
AN924_RS05185	K03584	recO; DNA repair protein RecO (recombination protein O)
AN924_RS05190	K00841	patA; aminotransferase	EC:2.6.1.-
AN924_RS05195	K00948	PRPS; ribose-phosphate pyrophosphokinase	EC:2.7.6.1
AN924_RS05205	K03571	mreD; rod shape-determining protein MreD
AN924_RS05210	K03570	mreC; rod shape-determining protein MreC
AN924_RS05320	K03798	ftsH; cell division protease FtsH	EC:3.4.24.-
AN924_RS05325	K00760	hprT; hypoxanthine phosphoribosyltransferase	EC:2.4.2.8
AN924_RS05330	K04075	tilS; tRNA(Ile)-lysidine synthase	EC:6.3.4.19
AN924_RS05345	K13052	divIC; cell division protein DivIC
AN924_RS05355	K03723	mfd; transcription-repair coupling factor (superfamily II helicase)	EC:3.6.4.-
AN924_RS05360	K01056	PTH1; peptidyl-tRNA hydrolase, PTH1 family EC:3.1.1.29
AN924_RS05365	K06942	ychF; ribosome-binding ATPase
AN924_RS05385	K02338	dnaN; DNA polymerase III subunit beta	EC:2.7.7.7
AN924_RS05390	K02313	dnaA; chromosomal replication initiator protein
AN924_RS05395	K03497	parB; chromosome partitioning protein, ParB family
AN924_RS05400	K04771	degP; serine protease Do	EC:3.4.21.107
AN924_RS05405	K00783	rlmH; 23S rRNA (pseudouridine1915-N3)-methyltransferase	EC:2.1.1.177
AN924_RS05445	K01867	WARS; tryptophanyl-tRNA synthetase	EC:6.1.1.2
AN924_RS05450	K00088	IMPDH; IMP dehydrogenase	EC:1.1.1.205
AN924_RS05460	K03629	recF; DNA replication and repair protein RecF
AN924_RS05565	K00995	pgsA; CDP-diacylglycerol---glycerol-3-phosphate 3-phosphatidyltransferase	EC:2.7.8.5
AN924_RS05570	K16786	ECfA1; energy-coupling factor transport system ATP-binding protein	EC:3.6.3.-
AN924_RS05575	K16787	ECfA2; energy-coupling factor transport system ATP-binding protein	EC:3.6.3.-
AN924_RS05580	K16785	ECfT; energy-coupling factor transport system permease protein
AN924_RS05590	K01752	E4.3.1.17; L-serine dehydratase	EC:4.3.1.17
AN924_RS05595	K01752	E4.3.1.17; L-serine dehydratase	EC:4.3.1.17
AN924_RS05600	K00566	mnmA; tRNA-uridine 2-sulfurtransferase	EC:2.8.1.13
AN924_RS05605	K06893	uncharacterized protein
AN924_RS05620	K03495	gidA; tRNA uridine 5-carboxymethylaminomethyl modification enzyme
AN924_RS05630	K02939	RP-L9; large subunit ribosomal protein L9
AN924_RS05635	K02314	dnaB; replicative DNA helicase	EC:3.6.4.12
AN924_RS05645	K02986	RP-S4; small subunit ribosomal protein S4
AN924_RS05655	K00244	frdA; fumarate reductase flavoprotein subunit	EC:1.3.5.4
AN924_RS05675	K02348	elaA; ElaA protein
AN924_RS05680	K01876	aspS; aspartyl-tRNA synthetase	EC:6.1.1.12
AN924_RS05690	K03647	nrdI; protein involved in ribonucleotide reduction
AN924_RS05695	K01200	pulA; pullulanase	EC:3.2.1.41
AN924_RS05710	K15772	ganQ; arabinogalactan oligomer / maltooligosaccharide transport system permease protein
AN924_RS05715	K15771	ganP; arabinogalactan oligomer / maltooligosaccharide transport system permease protein
AN924_RS05720	K15770	cycB; arabinogalactan oligomer / maltooligosaccharide transport system substrate-binding protein
AN924_RS05725	K00705	malQ; 4-alpha-glucanotransferase	EC:2.4.1.25
AN924_RS05745	K01887	RARS; arginyl-tRNA synthetase	EC:6.1.1.19
AN924_RS05750	K03402	argR; transcriptional regulator of arginine metabolism
AN924_RS05755	K03555	mutS; DNA mismatch repair protein MutS
AN924_RS05765	K07010	putative glutamine amidotransferase
AN924_RS05785	K21636	nrdD; ribonucleoside-triphosphate reductase (formate)	EC:1.1.98.6
AN924_RS05795	K11751	ushA; 5'-nucleotidase / UDP-sugar diphosphatase	EC:3.1.3.5 3.6.1.45
AN924_RS05810	K04068	nrdG; anaerobic ribonucleoside-triphosphate reductase activating protein	EC:1.97.1.4
AN924_RS05825	K07478	ycaJ; putative ATPase
AN924_RS05840	K02687	prmA; ribosomal protein L11 methyltransferase	EC:2.1.1.-
AN924_RS05845	K09761	rsmE; 16S rRNA (uracil1498-N3)-methyltransferase	EC:2.1.1.193
AN924_RS10990	K07150	uncharacterized protein
AN924_RS10995	K07150	uncharacterized protein
AN924_RS05865	K01119	cpdB; 2',3'-cyclic-nucleotide 2'-phosphodiesterase / 3'-nucleotidase EC:3.1.4.16 3.1.3.6
AN924_RS05870	K00951	relA; GTP pyrophosphokinase	EC:2.7.6.5
AN924_RS05875	K07560	dtd; D-aminoacyl-tRNA deacylase	EC:3.1.1.96
AN924_RS05890	K03709	troR; DtxR family transcriptional regulator, Mn-dependent transcriptional regulator
AN924_RS05895	K11707	troA; manganese/zinc/iron transport system substrate-binding protein
AN924_RS05905	K11710	troB; manganese/zinc/iron transport system ATP- binding protein
AN924_RS05910	K11708	troC; manganese/zinc/iron transport system permease protein
AN924_RS05915	K11709	troD; manganese/zinc/iron transport system permease protein
AN924_RS05920	K07386	pepO; putative endopeptidase	EC:3.4.24.-
AN924_RS05925	K01869	LARS; leucyl-tRNA synthetase	EC:6.1.1.4
AN924_RS05930	K01222	E3.2.1.86A; 6-phospho-beta-glucosidase	EC:3.2.1.86
AN924_RS05935	K01223	E3.2.1.86B; 6-phospho-beta-glucosidase	EC:3.2.1.86
AN924_RS05940	K09963	uncharacterized protein
AN924_RS05945	K03491	licR; lichenan operon transcriptional antiterminator
AN924_RS05950	K02760	PTS-Cel-EIIB; PTS system, cellobiose-specific IIB component EC:2.7.1.196 2.7.1.205
AN924_RS05955	K02759	PTS-Cel-EIIA; PTS system, cellobiose-specific IIA component EC:2.7.1.196 2.7.1.205
AN924_RS05965	K02761	PTS-Cel-EIIC; PTS system, cellobiose-specific IIC component
AN924_RS05975	K02424	fliY; cystine transport system substrate-binding protein
AN924_RS05980	K10009	ABC.CYST.P; cystine transport system permease protein
AN924_RS05985	K16960	tcyN; L-cystine transport system ATP-binding protein	EC:3.6.3.-
AN924_RS06000	K03475	PTS-Ula-EIIC; PTS system, ascorbate-specific IIC component
AN924_RS06005	K02822	PTS-Ula-EIIB; PTS system, ascorbate-specific IIB component EC:2.7.1.194
AN924_RS06010	K02821	PTS-Ula-EIIA; PTS system, ascorbate-specific IIA component EC:2.7.1.194
AN924_RS06015	K03078	ulaD; 3-dehydro-L-gulonate-6-phosphate decarboxylase	EC:4.1.1.85
AN924_RS06020	K03079	ulaE; L-ribulose-5-phosphate 3-epimerase	EC:5.1.3.22
AN924_RS06025	K03077	araD; L-ribulose-5-phosphate 4-epimerase	EC:5.1.3.4
AN924_RS06040	K03476	ulaG; L-ascorbate 6-phosphate lactonase	EC:3.1.1.-
AN924_RS06045	K00615	E2.2.1.1; transketolase	EC:2.2.1.1
AN924_RS06050	K11991	tadA; tRNA(adenine34) deaminase	EC:3.5.4.33
AN924_RS06065	K01810	GPI; glucose-6-phosphate isomerase	EC:5.3.1.9
AN924_RS06070	K07313	pphA; serine/threonine protein phosphatase 1	EC:3.1.3.16
AN924_RS06085	K05823	dapL; N-acetyldiaminopimelate deacetylase	EC:3.5.1.47
AN924_RS06090	K01934	MTHFS; 5-formyltetrahydrofolate cyclo-ligase	EC:6.3.3.2
AN924_RS06095	K19225	gluP; rhomboid protease GluP	EC:3.4.21.105
AN924_RS06100	K00963	UGP2; UTP--glucose-1-phosphate uridylyltransferase	EC:2.7.7.9
AN924_RS06105	K00057	gpsA; glycerol-3-phosphate dehydrogenase (NAD(P)+)	EC:1.1.1.94
AN924_RS06115	K18891	patA; ATP-binding cassette, subfamily B, multidrug efflux pump
AN924_RS06120	K18892	patB; ATP-binding cassette, subfamily B, multidrug efflux pump
AN924_RS06125	K01520	dut; dUTP pyrophosphatase	EC:3.6.1.23
AN924_RS06135	K04485	radA; DNA repair protein RadA/Sms
AN924_RS06140	K01673	cynT; carbonic anhydrase	EC:4.2.1.1
AN924_RS06165	K09698	gltX; nondiscriminating glutamyl-tRNA synthetase	EC:6.1.1.24
AN924_RS06180	K07105	uncharacterized protein
AN924_RS06185	K16788	niaX; niacin transporter
AN924_RS06190	K01940	argG; argininosuccinate synthase	EC:6.3.4.5
AN924_RS06195	K01755	argH; argininosuccinate lyase	EC:4.3.2.1
AN924_RS06200	K03536	rnpA; ribonuclease P protein component	EC:3.1.26.5
AN924_RS06205	K03217	yidC; YidC/Oxa1 family membrane protein insertase
AN924_RS06210	K06346	jag; spoIIIJ-associated protein
AN924_RS06215	K02914	RP-L34; large subunit ribosomal protein L34
AN924_RS06220	K03424	tatD; TatD DNase family protein	EC:3.1.21.-
AN924_RS06225	K05985	rnmV; ribonuclease M5	EC:3.1.26.8
AN924_RS06245	K03574	mutT; 8-oxo-dGTP diphosphatase	EC:3.6.1.55
AN924_RS06250	K19159	yefM; antitoxin YefM
AN924_RS06255	K19158	yoeB; toxin YoeB	EC:3.1.-.-
AN924_RS06265	K02528	ksgA; 16S rRNA (adenine1518-N6/adenine1519-N6)-dimethyltransferase	EC:2.1.1.182
AN924_RS06310	K06949	rsgA; ribosome biogenesis GTPase / thiamine phosphate phosphatase	EC:3.6.1.- 3.1.3.100
AN924_RS06315	K01783	rpe; ribulose-phosphate 3-epimerase	EC:5.1.3.1
AN924_RS06320	K00949	thiN; thiamine pyrophosphokinase	EC:2.7.6.2
AN924_RS06325	K09760	rmuC; DNA recombination protein RmuC
AN924_RS06330	K03698	cbf; 3'-5' exoribonuclease	EC:3.1.-.-
AN924_RS06340	K09685	purR; purine operon repressor
AN924_RS06345	K06180	rluD; 23S rRNA pseudouridine1911/1915/1917 synthase	EC:5.4.99.23
AN924_RS06350	K21567	fnr; ferredoxin/flavodoxin---NADP+ reductase	EC:1.18.1.2 1.19.1.1
AN924_RS06355	K12555	pbp2A; penicillin-binding protein 2A	EC:2.4.1.129 3.4.16.4
AN924_RS06360	K02913	RP-L33; large subunit ribosomal protein L33
AN924_RS06365	K03073	secE; preprotein translocase subunit SecE
AN924_RS06370	K02601	nusG; transcriptional antiterminator NusG
AN924_RS06375	K01361	E3.4.21.96; lactocepin	EC:3.4.21.96
AN924_RS06390	K02967	RP-S2; small subunit ribosomal protein S2
AN924_RS06395	K02357	tsf; elongation factor Ts
AN924_RS06415	K03708	ctsR; transcriptional regulator of stress and heat shock response
AN924_RS06420	K03696	clpC; ATP-dependent Clp protease ATP-binding subunit ClpC
AN924_RS06435	K04083	hslO; molecular chaperone Hsp33
AN924_RS06440	K07004	uncharacterized protein
AN924_RS06445	K01919	gshA; glutamate--cysteine ligase	EC:6.3.2.2
AN924_RS06450	K01939	purA; adenylosuccinate synthase	EC:6.3.4.4
AN924_RS06455	K03210	yajC; preprotein translocase subunit YajC
AN924_RS06460	K00806	uppS; undecaprenyl diphosphate synthase	EC:2.5.1.31
AN924_RS06465	K00981	E2.7.7.41; phosphatidate cytidylyltransferase	EC:2.7.7.41
AN924_RS06470	K11749	rseP; regulator of sigma E protease	EC:3.4.24.-
AN924_RS06475	K01881	PARS; prolyl-tRNA synthetase	EC:6.1.1.15
AN924_RS06480	K02440	GLPF; glycerol uptake facilitator protein
AN924_RS06485	K05881	dhaM; phosphoenolpyruvate---glycerone phosphotransferase subunit DhaM	EC:2.7.1.121
AN924_RS06490	K05879	dhaL; phosphoenolpyruvate---glycerone phosphotransferase subunit DhaL	EC:2.7.1.121
AN924_RS06495	K05878	dhaK; phosphoenolpyruvate---glycerone phosphotransferase subunit DhaK	EC:2.7.1.121
AN924_RS06505	K05878	dhaK; phosphoenolpyruvate---glycerone phosphotransferase subunit DhaK	EC:2.7.1.121
AN924_RS06510	K03763	polC; DNA polymerase III subunit alpha, Gram-positive type EC:2.7.7.7
AN924_RS06515	K03744	lemA; LemA protein
AN924_RS06520	K07078	uncharacterized protein
AN924_RS06530	K19689	ampS; aminopeptidase	EC:3.4.11.-
AN924_RS06540	K02760	PTS-Cel-EIIB; PTS system, cellobiose-specific IIB component EC:2.7.1.196 2.7.1.205
AN924_RS06545	K02759	PTS-Cel-EIIA; PTS system, cellobiose-specific IIA component EC:2.7.1.196 2.7.1.205
AN924_RS06550	K03710	GntR family transcriptional regulator
AN924_RS06560	K02761	PTS-Cel-EIIC; PTS system, cellobiose-specific IIC component
AN924_RS06565	K01649	leuA; 2-isopropylmalate synthase	EC:2.3.3.13
AN924_RS06570	K00052	leuB; 3-isopropylmalate dehydrogenase	EC:1.1.1.85
AN924_RS06575	K01703	leuC; 3-isopropylmalate/(R)-2-methylmalate dehydratase large subunit	EC:4.2.1.33 4.2.1.35
AN924_RS06580	K01704	leuD; 3-isopropylmalate/(R)-2-methylmalate dehydratase small subunit	EC:4.2.1.33 4.2.1.35
AN924_RS06590	K01462	PDF; peptide deformylase	EC:3.5.1.88
AN924_RS06605	K06183	rsuA; 16S rRNA pseudouridine516 synthase	EC:5.4.99.19
AN924_RS06630	K02824	pyrP; uracil permease
AN924_RS06655	K01990	ABC-2.A; ABC-2 type transport system ATP-binding protein
AN924_RS06660	K02956	RP-S15; small subunit ribosomal protein S15
AN924_RS06665	K00962	pnp; polyribonucleotide nucleotidyltransferase	EC:2.7.7.8
AN924_RS06670	K00640	cysE; serine O-acetyltransferase	EC:2.3.1.30
AN924_RS06685	K01883	CARS; cysteinyl-tRNA synthetase	EC:6.1.1.16
AN924_RS06690	K11145	ribonuclease III family protein	EC:3.1.26.-
AN924_RS06700	K10112	msmX; multiple sugar transport system ATP-binding protein
AN924_RS06715	K03218	rlmB; 23S rRNA (guanosine2251-2'-O)-methyltransferase	EC:2.1.1.185
AN924_RS06720	K06962	uncharacterized protein
AN924_RS06730	K02871	RP-L13; large subunit ribosomal protein L13
AN924_RS06735	K02996	RP-S9; small subunit ribosomal protein S9
AN924_RS06760	K03655	recG; ATP-dependent DNA helicase RecG	EC:3.6.4.12
AN924_RS06790	K01687	ilvD; dihydroxy-acid dehydratase	EC:4.2.1.9
AN924_RS06810	K01652	E2.2.1.6L; acetolactate synthase I/II/III large subunit	EC:2.2.1.6
AN924_RS06815	K01653	E2.2.1.6S; acetolactate synthase I/III small subunit	EC:2.2.1.6
AN924_RS06820	K00053	ilvC; ketol-acid reductoisomerase	EC:1.1.1.86
AN924_RS06825	K01754	E4.3.1.19; threonine dehydratase	EC:4.3.1.19
AN924_RS06840	K17076	lysY; putative lysine transport system ATP-binding protein	EC:3.6.3.-
AN924_RS06845	K17073	lysX1; putative lysine transport system substrate-binding protein
AN924_RS06845	K17074	lysX2; putative lysine transport system permease protein
AN924_RS06850	K06153	bacA; undecaprenyl-diphosphatase	EC:3.6.1.27
AN924_RS06855	K16511	mecA1_2; adapter protein MecA 1/2
AN924_RS06860	K02851	wecA; UDP-GlcNAc:undecaprenyl-phosphate/decaprenyl-phosphate GlcNAc-1-phosphate transferase	EC:2.7.8.33 2.7.8.35
AN924_RS06865	K09013	sufC; Fe-S cluster assembly ATP-binding protein
AN924_RS06870	K09015	sufD; Fe-S cluster assembly protein SufD
AN924_RS06875	K11717	sufS; cysteine desulfurase / selenocysteine lyase	EC:2.8.1.7 4.4.1.16
AN924_RS06880	K04488	iscU; nitrogen fixation protein NifU and related proteins
AN924_RS06885	K09014	sufB; Fe-S cluster assembly protein SufB
AN924_RS06890	K07258	dacC; serine-type D-Ala-D-Ala carboxypeptidase (penicillin-binding protein 5/6)	EC:3.4.16.4
AN924_RS06895	K02035	ABC.PE.S; peptide/nickel transport system substrate-binding protein
AN924_RS06900	K02031	ABC.PE.A; peptide/nickel transport system ATP-binding protein
AN924_RS06910	K02033	ABC.PE.P; peptide/nickel transport system permease protein
AN924_RS06915	K02034	ABC.PE.P1; peptide/nickel transport system permease protein
AN924_RS06930	K07030	uncharacterized protein
AN924_RS06935	K06925	tsaE; tRNA threonylcarbamoyladenosine biosynthesis protein TsaE
AN924_RS06955	K02503	HINT1; histidine triad (HIT) family protein
AN924_RS06960	K01990	ABC-2.A; ABC-2 type transport system ATP-binding protein
AN924_RS06965	K01992	ABC-2.P; ABC-2 type transport system permease protein
AN924_RS06975	K03439	trmB; tRNA (guanine-N7-)-methyltransferase	EC:2.1.1.33
AN924_RS06980	K09748	rimP; ribosome maturation factor RimP
AN924_RS06985	K02600	nusA; N utilization substance protein A
AN924_RS06990	K07742	ylxR; uncharacterized protein
AN924_RS07000	K02519	infB; translation initiation factor IF-2
AN924_RS07005	K02834	rbfA; ribosome-binding factor A
AN924_RS07025	K00161	PDHA; pyruvate dehydrogenase E1 component alpha subunit	EC:1.2.4.1
AN924_RS07030	K00162	PDHB; pyruvate dehydrogenase E1 component beta subunit	EC:1.2.4.1
AN924_RS07035	K00627	DLAT; pyruvate dehydrogenase E2 component (dihydrolipoamide acetyltransferase)	EC:2.3.1.12
AN924_RS07040	K00382	DLD; dihydrolipoamide dehydrogenase	EC:1.8.1.4
AN924_RS07050	K03488	licT; beta-glucoside operon transcriptional antiterminator
AN924_RS07055	K02755	PTS-Bgl-EIIA; PTS system, beta-glucoside-specific IIA component EC:2.7.1.-
AN924_RS07055	K02756	PTS-Bgl-EIIB; PTS system, beta-glucoside-specific IIB component EC:2.7.1.-
AN924_RS07055	K02757	PTS-Bgl-EIIC; PTS system, beta-glucoside-specific IIC component
AN924_RS07070	K01223	E3.2.1.86B; 6-phospho-beta-glucosidase	EC:3.2.1.86
AN924_RS07075	K01759	GLO1; lactoylglutathione lyase	EC:4.4.1.5
AN924_RS07080	K01223	E3.2.1.86B; 6-phospho-beta-glucosidase	EC:3.2.1.86
AN924_RS07085	K15383	MtN3 and saliva related transmembrane protein
AN924_RS07095	K02760	PTS-Cel-EIIB; PTS system, cellobiose-specific IIB component EC:2.7.1.196 2.7.1.205
AN924_RS07100	K03491	licR; lichenan operon transcriptional antiterminator
AN924_RS07105	K02759	PTS-Cel-EIIA; PTS system, cellobiose-specific IIA component EC:2.7.1.196 2.7.1.205
AN924_RS07115	K02761	PTS-Cel-EIIC; PTS system, cellobiose-specific IIC component
AN924_RS07120	K01223	E3.2.1.86B; 6-phospho-beta-glucosidase	EC:3.2.1.86
AN924_RS07135	K01223	E3.2.1.86B; 6-phospho-beta-glucosidase	EC:3.2.1.86
AN924_RS07140	K03800	lplA; lipoate---protein ligase	EC:6.3.1.20
AN924_RS07145	K02990	RP-S6; small subunit ribosomal protein S6
AN924_RS07150	K03111	ssb; single-strand DNA-binding protein
AN924_RS07155	K02963	RP-S18; small subunit ribosomal protein S18
AN924_RS07165	K03284	corA; magnesium transporter
AN924_RS07170	K03701	uvrA; excinuclease ABC subunit A
AN924_RS07175	K01262	pepP; Xaa-Pro aminopeptidase	EC:3.4.11.9
AN924_RS07180	K02356	efp; elongation factor P
AN924_RS07190	K03625	nusB; N utilization substance protein B
AN924_RS07195	K03484	scrR; LacI family transcriptional regulator, sucrose operon repressor
AN924_RS07200	K01193	INV; beta-fructofuranosidase	EC:3.2.1.26
AN924_RS07205	K02808	PTS-Scr-EIIA; PTS system, sucrose-specific IIA component EC:2.7.1.211
AN924_RS07205	K02809	PTS-Scr-EIIB; PTS system, sucrose-specific IIB component EC:2.7.1.211
AN924_RS07205	K02810	PTS-Scr-EIIC; PTS system, sucrose-specific IIC component
AN924_RS07210	K00847	E2.7.1.4; fructokinase	EC:2.7.1.4
AN924_RS07220	K03070	secA; preprotein translocase subunit SecA
AN924_RS07225	K00997	acpS; holo-acyl-carrier protein synthase	EC:2.7.8.7
AN924_RS07230	K01775	alr; alanine racemase	EC:5.1.1.1
AN924_RS07240	K00928	lysC; aspartate kinase	EC:2.7.2.4
AN924_RS07250	K15866	paaG; 2-(1,2-epoxy-1,2-dihydrophenyl)acetyl-CoA isomerase EC:5.3.3.18
AN924_RS07260	K00648	fabH; 3-oxoacyl-acyl-carrier-protein synthase III	EC:2.3.1.180
AN924_RS07265	K02078	acpP; acyl carrier protein
AN924_RS07270	K02371	fabK; enoyl-acyl-carrier protein reductase II	EC:1.3.1.9
AN924_RS07275	K00645	fabD; acyl-carrier-protein S-malonyltransferase	EC:2.3.1.39
AN924_RS07280	K00059	fabG; 3-oxoacyl-acyl-carrier protein reductase	EC:1.1.1.100
AN924_RS07285	K09458	fabF; 3-oxoacyl-acyl-carrier-protein synthase II	EC:2.3.1.179
AN924_RS07290	K02160	accB; acetyl-CoA carboxylase biotin carboxyl carrier protein
AN924_RS07295	K02372	fabZ; 3-hydroxyacyl-acyl-carrier-protein dehydratase	EC:4.2.1.59
AN924_RS07300	K01961	accC; acetyl-CoA carboxylase, biotin carboxylase subunit EC:6.4.1.2 6.3.4.14
AN924_RS07305	K01963	accD; acetyl-CoA carboxylase carboxyl transferase subunit beta	EC:6.4.1.2 2.1.3.15
AN924_RS07310	K01962	accA; acetyl-CoA carboxylase carboxyl transferase subunit alpha	EC:6.4.1.2 2.1.3.15
AN924_RS07330	K07052	uncharacterized protein
AN924_RS07345	K01153	hsdR; type I restriction enzyme, R subunit EC:3.1.21.3
AN924_RS07350	K01154	hsdS; type I restriction enzyme, S subunit EC:3.1.21.3
AN924_RS11050	K01154	hsdS; type I restriction enzyme, S subunit EC:3.1.21.3
AN924_RS11055	K01154	hsdS; type I restriction enzyme, S subunit EC:3.1.21.3
AN924_RS07385	K03427	hsdM; type I restriction enzyme M protein	EC:2.1.1.72
AN924_RS07390	K01875	SARS; seryl-tRNA synthetase	EC:6.1.1.11
AN924_RS07400	K02796	PTS-Man-EIID; PTS system, mannose-specific IID component
AN924_RS07405	K02795	PTS-Man-EIIC; PTS system, mannose-specific IIC component
AN924_RS07410	K02793	PTS-Man-EIIA; PTS system, mannose-specific IIA component EC:2.7.1.191
AN924_RS07410	K02794	PTS-Man-EIIB; PTS system, mannose-specific IIB component EC:2.7.1.191
AN924_RS07415	K21064	ycsE; 5-amino-6-(5-phospho-D-ribitylamino)uracil phosphatase	EC:3.1.3.104
AN924_RS07425	K00297	metF; methylenetetrahydrofolate reductase (NADPH)	EC:1.5.1.20
AN924_RS07430	K00549	metE; 5-methyltetrahydropteroyltriglutamate--homocysteine methyltransferase	EC:2.1.1.14
AN924_RS07435	K07010	putative glutamine amidotransferase
AN924_RS07440	K02073	metQ; D-methionine transport system substrate-binding protein
AN924_RS07450	K02071	metN; D-methionine transport system ATP-binding protein
AN924_RS07455	K02072	metI; D-methionine transport system permease protein
AN924_RS07470	K01878	glyQ; glycyl-tRNA synthetase alpha chain	EC:6.1.1.14
AN924_RS07475	K01879	glyS; glycyl-tRNA synthetase beta chain	EC:6.1.1.14
AN924_RS07495	K03499	trkA; trk system potassium uptake protein
AN924_RS07500	K03498	trkH; trk system potassium uptake protein
AN924_RS07505	K00805	hepST; heptaprenyl diphosphate synthase	EC:2.5.1.30
AN924_RS07510	K03885	ndh; NADH dehydrogenase	EC:1.6.99.3
AN924_RS07515	K00805	hepST; heptaprenyl diphosphate synthase	EC:2.5.1.30
AN924_RS07525	K03734	apbE; FAD:protein FMN transferase	EC:2.7.1.180
AN924_RS07575	K07729	putative transcriptional regulator
AN924_RS07580	K03438	mraW; 16S rRNA (cytosine1402-N4)-methyltransferase	EC:2.1.1.199
AN924_RS07595	K01000	mraY; phospho-N-acetylmuramoyl-pentapeptide-transferase	EC:2.7.8.13
AN924_RS07615	K18692	cshB; ATP-dependent RNA helicase CshB	EC:3.6.4.13
AN924_RS07625	K00384	trxB; thioredoxin reductase (NADPH)	EC:1.8.1.9
AN924_RS07630	K07040	uncharacterized protein
AN924_RS07635	K00033	PGD; 6-phosphogluconate dehydrogenase	EC:1.1.1.44 1.1.1.343
AN924_RS07650	K07738	nrdR; transcriptional repressor NrdR
AN924_RS07655	K03346	dnaB; replication initiation and membrane attachment protein
AN924_RS07660	K11144	dnaI; primosomal protein DnaI
AN924_RS07670	K03977	engA; GTPase
AN924_RS07695	K01924	murC; UDP-N-acetylmuramate--alanine ligase	EC:6.3.2.8
AN924_RS07705	K07082	UPF0755 protein
AN924_RS07710	K03624	greA; transcription elongation factor GreA
AN924_RS07715	K03217	yidC; YidC/Oxa1 family membrane protein insertase
AN924_RS07720	K01512	acyP; acylphosphatase	EC:3.6.1.7
AN924_RS07725	K03437	spoU; RNA methyltransferase, TrmH family
AN924_RS07730	K06950	uncharacterized protein
AN924_RS07735	K06890	uncharacterized protein
AN924_RS07740	K01372	BLMH; bleomycin hydrolase	EC:3.4.22.40
AN924_RS07745	K01586	lysA; diaminopimelate decarboxylase	EC:4.1.1.20
AN924_RS07750	K09976	uncharacterized protein
AN924_RS07755	K01776	murI; glutamate racemase	EC:5.1.1.3
AN924_RS07760	K02428	rdgB; XTP/dITP diphosphohydrolase	EC:3.6.1.66
AN924_RS07765	K07095	uncharacterized protein
AN924_RS07775	K04763	xerD; integrase/recombinase XerD
AN924_RS07780	K05896	scpA; segregation and condensation protein A
AN924_RS07785	K06024	scpB; segregation and condensation protein B
AN924_RS07790	K06178	rluB; 23S rRNA pseudouridine2605 synthase	EC:5.4.99.22
AN924_RS07795	K08998	uncharacterized protein
AN924_RS07805	K03216	trmL; tRNA (cytidine/uridine-2'-O-)-methyltransferase	EC:2.1.1.207
AN924_RS07815	K19302	bcrC; undecaprenyl-diphosphatase	EC:3.6.1.27
AN924_RS07830	K01104	E3.1.3.48; protein-tyrosine phosphatase	EC:3.1.3.48
AN924_RS07840	K04047	dps; starvation-inducible DNA-binding protein
AN924_RS07845	K01990	ABC-2.A; ABC-2 type transport system ATP-binding protein
AN924_RS07850	K01992	ABC-2.P; ABC-2 type transport system permease protein
AN924_RS07855	K07778	desK; two-component system, NarL family, sensor histidine kinase DesK EC:2.7.13.3
AN924_RS07860	K07693	desR; two-component system, NarL family, response regulator DesR
AN924_RS07885	K00954	E2.7.7.3A; pantetheine-phosphate adenylyltransferase	EC:2.7.7.3
AN924_RS07890	K07177	Lon-like protease
AN924_RS07900	K06941	rlmN; 23S rRNA (adenine2503-C2)-methyltransferase	EC:2.1.1.192
AN924_RS07910	K01916	nadE; NAD+ synthase	EC:6.3.1.5
AN924_RS07915	K00763	pncB; nicotinate phosphoribosyltransferase	EC:6.3.4.21
AN924_RS07920	K02654	pilD; leader peptidase (prepilin peptidase) / N-methyltransferase	EC:3.4.23.43 2.1.1.-
AN924_RS07930	K02013	ABC.FEV.A; iron complex transport system ATP-binding protein	EC:3.6.3.34
AN924_RS07935	K03699	tlyC; putative hemolysin
AN924_RS07940	K04069	pflA; pyruvate formate lyase activating enzyme	EC:1.97.1.4
AN924_RS07950	K15986	ppaC; manganese-dependent inorganic pyrophosphatase	EC:3.6.1.1
AN924_RS07985	K07054	uncharacterized protein
AN924_RS07990	K03601	xseA; exodeoxyribonuclease VII large subunit	EC:3.1.11.6
AN924_RS07995	K03602	xseB; exodeoxyribonuclease VII small subunit	EC:3.1.11.6
AN924_RS08000	K13789	GGPS; geranylgeranyl diphosphate synthase, type II EC:2.5.1.1 2.5.1.10 2.5.1.29
AN924_RS08005	K06442	tlyA; 23S rRNA (cytidine1920-2'-O)/16S rRNA (cytidine1409-2'-O)-methyltransferase	EC:2.1.1.226 2.1.1.227
AN924_RS08010	K03402	argR; transcriptional regulator of arginine metabolism
AN924_RS08015	K03631	recN; DNA repair protein RecN (Recombination protein N)
AN924_RS08035	K03530	hupB; DNA-binding protein HU-beta
AN924_RS08055	K00054	mvaA; hydroxymethylglutaryl-CoA reductase	EC:1.1.1.88
AN924_RS08060	K01641	E2.3.3.10; hydroxymethylglutaryl-CoA synthase	EC:2.3.3.10
AN924_RS08065	K00626	E2.3.1.9; acetyl-CoA C-acetyltransferase	EC:2.3.1.9
AN924_RS08070	K01834	PGAM; 2,3-bisphosphoglycerate-dependent phosphoglycerate mutase EC:5.4.2.11
AN924_RS08075	K01759	GLO1; lactoylglutathione lyase	EC:4.4.1.5
AN924_RS08080	K22278	pdgA; peptidoglycan-N-acetylglucosamine deacetylase	EC:3.5.1.104
AN924_RS08095	K00876	udk; uridine kinase	EC:2.7.1.48
AN924_RS08110	K08968	msrC; L-methionine (R)-S-oxide reductase	EC:1.8.4.14
AN924_RS08115	K02343	dnaX; DNA polymerase III subunit gamma/tau	EC:2.7.7.7
AN924_RS08125	K03524	birA; BirA family transcriptional regulator, biotin operon repressor / biotin---acetyl-CoA-carboxylase ligase EC:6.3.4.15
AN924_RS08150	K01493	comEB; dCMP deaminase	EC:3.5.4.12
AN924_RS08160	K00789	metK; S-adenosylmethionine synthetase	EC:2.5.1.6
AN924_RS08165	K00355	NQO1; NAD(P)H dehydrogenase (quinone)	EC:1.6.5.2
AN924_RS08170	K00790	murA; UDP-N-acetylglucosamine 1-carboxyvinyltransferase	EC:2.5.1.7
AN924_RS08175	K03790	rimJ; ribosomal protein S5-alanine N-acetyltransferase	EC:2.3.1.267
AN924_RS08180	K01265	map; methionyl aminopeptidase	EC:3.4.11.18
AN924_RS08185	K07058	membrane protein
AN924_RS08215	K07284	srtA; sortase A	EC:3.4.22.70
AN924_RS08220	K06959	tex; protein Tex
AN924_RS08225	K03095	sprL; SprT-like protein
AN924_RS08240	K01809	manA; mannose-6-phosphate isomerase	EC:5.3.1.8
AN924_RS08245	K06023	hprK; HPr kinase/phosphorylase	EC:2.7.11.- 2.7.4.-
AN924_RS08250	K13292	lgt; phosphatidylglycerol---prolipoprotein diacylglyceryl transferase	EC:2.5.1.145
AN924_RS08270	K05847	opuA; osmoprotectant transport system ATP-binding protein
AN924_RS08275	K05845	opuC; osmoprotectant transport system substrate-binding protein
AN924_RS08275	K05846	opuBD; osmoprotectant transport system permease protein
AN924_RS08305	K02003	ABC.CD.A; putative ABC transport system ATP-binding protein
AN924_RS08310	K02004	ABC.CD.P; putative ABC transport system permease protein
AN924_RS08320	K10947	padR; PadR family transcriptional regulator, regulatory protein PadR
AN924_RS08335	K00059	fabG; 3-oxoacyl-acyl-carrier protein reductase	EC:1.1.1.100
AN924_RS08350	K04042	glmU; bifunctional UDP-N-acetylglucosamine pyrophosphorylase / Glucosamine-1-phosphate N-acetyltransferase	EC:2.7.7.23 2.3.1.157
AN924_RS08355	K01515	nudF; ADP-ribose pyrophosphatase	EC:3.6.1.13
AN924_RS08365	K01243	mtnN; adenosylhomocysteine nucleosidase	EC:3.2.2.9
AN924_RS08375	K00868	pdxK; pyridoxine kinase	EC:2.7.1.35
AN924_RS08405	K05592	deaD; ATP-dependent RNA helicase DeaD	EC:3.6.4.13
AN924_RS08425	K01118	acpD; FMN-dependent NADH-azoreductase	EC:1.7.1.17
AN924_RS08430	K07461	putative endonuclease
AN924_RS08460	K01739	metB; cystathionine gamma-synthase	EC:2.5.1.48
AN924_RS08465	K14155	patB; cystathione beta-lyase	EC:4.4.1.8
AN924_RS08475	K07407	E3.2.1.22B; alpha-galactosidase	EC:3.2.1.22
AN924_RS08480	K10117	msmE; raffinose/stachyose/melibiose transport system substrate-binding protein
AN924_RS08485	K10118	msmF; raffinose/stachyose/melibiose transport system permease protein
AN924_RS08490	K10119	msmG; raffinose/stachyose/melibiose transport system permease protein
AN924_RS08495	K00690	E2.4.1.7; sucrose phosphorylase	EC:2.4.1.7
AN924_RS08500	K01215	dexB; glucan 1,6-alpha-glucosidase EC:3.2.1.70
AN924_RS08505	K00761	upp; uracil phosphoribosyltransferase	EC:2.4.2.9
AN924_RS08510	K01358	clpP; ATP-dependent Clp protease, protease subunit EC:3.4.21.92
AN924_RS08520	K01999	livK; branched-chain amino acid transport system substrate-binding protein
AN924_RS08525	K01997	livH; branched-chain amino acid transport system permease protein
AN924_RS08530	K01998	livM; branched-chain amino acid transport system permease protein
AN924_RS08535	K01995	livG; branched-chain amino acid transport system ATP-binding protein
AN924_RS08540	K01996	livF; branched-chain amino acid transport system ATP-binding protein
AN924_RS08545	K09765	queH; epoxyqueuosine reductase	EC:1.17.99.6
AN924_RS08555	K02340	holA; DNA polymerase III subunit delta	EC:2.7.7.7
AN924_RS08560	K04564	SOD2; superoxide dismutase, Fe-Mn family EC:1.15.1.1
AN924_RS08565	K01081	E3.1.3.5; 5'-nucleotidase	EC:3.1.3.5
AN924_RS08585	K02954	RP-S14; small subunit ribosomal protein S14
AN924_RS08595	K06881	nrnA; bifunctional oligoribonuclease and PAP phosphatase NrnA	EC:3.1.3.7 3.1.13.3
AN924_RS08600	K03734	apbE; FAD:protein FMN transferase	EC:2.7.1.180
AN924_RS08605	K02909	RP-L31; large subunit ribosomal protein L31
AN924_RS08615	K06217	phoH; phosphate starvation-inducible protein PhoH and related proteins
AN924_RS08625	K03449	MFS.CP; MFS transporter, CP family, cyanate transporter
AN924_RS08635	K00791	miaA; tRNA dimethylallyltransferase	EC:2.5.1.75
AN924_RS08640	K03665	hflX; GTPase
AN924_RS08650	K00784	rnz; ribonuclease Z	EC:3.1.26.11
AN924_RS08655	K07124	uncharacterized protein
AN924_RS08665	K06131	clsA_B; cardiolipin synthase A/B	EC:2.7.8.-
AN924_RS08670	K07462	recJ; single-stranded-DNA-specific exonuclease	EC:3.1.-.-
AN924_RS08680	K00759	APRT; adenine phosphoribosyltransferase	EC:2.4.2.7
AN924_RS08685	K00651	metA; homoserine O-succinyltransferase/O-acetyltransferase	EC:2.3.1.46 2.3.1.31
AN924_RS08690	K02086	dnaD; DNA replication protein
AN924_RS08695	K06967	trmK; tRNA (adenine22-N1)-methyltransferase	EC:2.1.1.217
AN924_RS08705	K07238	TC.ZIP; zinc transporter, ZIP family
AN924_RS08710	K00973	E2.7.7.24; glucose-1-phosphate thymidylyltransferase	EC:2.7.7.24
AN924_RS08715	K01790	rfbC; dTDP-4-dehydrorhamnose 3,5-epimerase EC:5.1.3.13
AN924_RS08725	K01710	E4.2.1.46; dTDP-glucose 4,6-dehydratase EC:4.2.1.46
AN924_RS08730	K00067	rfbD; dTDP-4-dehydrorhamnose reductase	EC:1.1.1.133
AN924_RS08740	K01448	amiABC; N-acetylmuramoyl-L-alanine amidase	EC:3.5.1.28
AN924_RS08745	K02395	flgJ; flagellar protein FlgJ
AN924_RS08755	K12996	rgpA; rhamnosyltransferase	EC:2.4.1.-
AN924_RS08765	K01992	ABC-2.P; ABC-2 type transport system permease protein
AN924_RS08770	K01990	ABC-2.A; ABC-2 type transport system ATP-binding protein
AN924_RS08775	K07272	rgpF; rhamnosyltransferase	EC:2.4.1.-
AN924_RS08815	K09153	uncharacterized protein
AN924_RS08830	K05337	fer; ferredoxin
AN924_RS08840	K00945	cmk; CMP/dCMP kinase	EC:2.7.4.25
AN924_RS08845	K02520	infC; translation initiation factor IF-3
AN924_RS08850	K02916	RP-L35; large subunit ribosomal protein L35
AN924_RS08855	K02887	RP-L20; large subunit ribosomal protein L20
AN924_RS08865	K19005	ltaS; lipoteichoic acid synthase	EC:2.7.8.20
AN924_RS08870	K06969	rlmI; 23S rRNA (cytosine1962-C5)-methyltransferase	EC:2.1.1.191
AN924_RS08875	K03785	aroD; 3-dehydroquinate dehydratase I	EC:4.2.1.10
AN924_RS08880	K01736	aroC; chorismate synthase	EC:4.2.3.5
AN924_RS08885	K04517	tyrA2; prephenate dehydrogenase	EC:1.3.1.12
AN924_RS09030	K03657	uvrD; DNA helicase II / ATP-dependent DNA helicase PcrA	EC:3.6.4.12
AN924_RS09040	K01560	E3.8.1.2; 2-haloacid dehalogenase	EC:3.8.1.2
AN924_RS09055	K07260	vanY; zinc D-Ala-D-Ala carboxypeptidase	EC:3.4.17.14
AN924_RS09060	K04750	phnB; PhnB protein
AN924_RS09065	K01992	ABC-2.P; ABC-2 type transport system permease protein
AN924_RS09070	K01990	ABC-2.A; ABC-2 type transport system ATP-binding protein
AN924_RS09075	K03703	uvrC; excinuclease ABC subunit C
AN924_RS09085	K03979	obgE; GTPase	EC:3.6.5.-
AN924_RS09100	K16899	addB; ATP-dependent helicase/nuclease subunit B	EC:3.1.-.- 3.6.4.12
AN924_RS09105	K16898	addA; ATP-dependent helicase/nuclease subunit A	EC:3.1.-.- 3.6.4.12
AN924_RS09110	K08591	plsY; glycerol-3-phosphate acyltransferase PlsY	EC:2.3.1.15
AN924_RS09115	K02622	parE; topoisomerase IV subunit B	EC:5.99.1.-
AN924_RS09120	K04095	fic; cell filamentation protein
AN924_RS09135	K02621	parC; topoisomerase IV subunit A	EC:5.99.1.-
AN924_RS09145	K00826	E2.6.1.42; branched-chain amino acid aminotransferase	EC:2.6.1.42
AN924_RS09170	K02945	RP-S1; small subunit ribosomal protein S1
AN924_RS09180	K01620	ltaE; threonine aldolase	EC:4.1.2.48
AN924_RS09195	K04487	iscS; cysteine desulfurase	EC:2.8.1.7
AN924_RS09200	K03151	thiI; tRNA uracil 4-sulfurtransferase	EC:2.8.1.4
AN924_RS09205	K03311	TC.LIVCS; branched-chain amino acid:cation transporter, LIVCS family
AN924_RS09210	K02888	RP-L21; large subunit ribosomal protein L21
AN924_RS09215	K02899	RP-L27; large subunit ribosomal protein L27
AN924_RS09230	K03101	lspA; signal peptidase II	EC:3.4.23.36
AN924_RS09235	K06180	rluD; 23S rRNA pseudouridine1911/1915/1917 synthase	EC:5.4.99.23
AN924_RS09240	K06193	phnA; protein PhnA
AN924_RS09250	K02825	pyrR; pyrimidine operon attenuation protein / uracil phosphoribosyltransferase	EC:2.4.2.9
AN924_RS09255	K00609	pyrB; aspartate carbamoyltransferase catalytic subunit	EC:2.1.3.2
AN924_RS09260	K01956	carA; carbamoyl-phosphate synthase small subunit	EC:6.3.5.5
AN924_RS09265	K01955	carB; carbamoyl-phosphate synthase large subunit	EC:6.3.5.5
AN924_RS09275	K01304	pcp; pyroglutamyl-peptidase	EC:3.4.19.3
AN924_RS09285	K02959	RP-S16; small subunit ribosomal protein S16
AN924_RS09290	K06960	uncharacterized protein
AN924_RS09295	K18887	efrA; ATP-binding cassette, subfamily B, multidrug efflux pump
AN924_RS09300	K18888	efrB; ATP-binding cassette, subfamily B, multidrug efflux pump
AN924_RS09310	K00003	E1.1.1.3; homoserine dehydrogenase	EC:1.1.1.3
AN924_RS09315	K00872	thrB1; homoserine kinase	EC:2.7.1.39
AN924_RS09325	K00075	murB; UDP-N-acetylmuramate dehydrogenase	EC:1.3.1.98
AN924_RS09330	K11072	potA; spermidine/putrescine transport system ATP-binding protein	EC:3.6.3.31
AN924_RS09335	K11071	potB; spermidine/putrescine transport system permease protein
AN924_RS09340	K11070	potC; spermidine/putrescine transport system permease protein
AN924_RS09345	K11069	potD; spermidine/putrescine transport system substrate-binding protein
AN924_RS09355	K01361	E3.4.21.96; lactocepin	EC:3.4.21.96
AN924_RS09360	K17758	nnr; ADP-dependent NAD(P)H-hydrate dehydratase	EC:4.2.1.136
AN924_RS09365	K10773	NTH; endonuclease III	EC:4.2.99.18
AN924_RS09370	K00364	E1.7.1.7; GMP reductase	EC:1.7.1.7
AN924_RS09375	K03327	TC.MATE; multidrug resistance protein, MATE family
AN924_RS09380	K02860	rimM; 16S rRNA processing protein RimM
AN924_RS09385	K00554	trmD; tRNA (guanine37-N1)-methyltransferase	EC:2.1.1.228
AN924_RS09390	K00817	hisC; histidinol-phosphate aminotransferase	EC:2.6.1.9
AN924_RS09395	K03436	fruR2; DeoR family transcriptional regulator, fructose operon transcriptional repressor
AN924_RS09400	K00882	fruK; 1-phosphofructokinase	EC:2.7.1.56
AN924_RS09405	K02768	PTS-Fru-EIIA; PTS system, fructose-specific IIA component EC:2.7.1.202
AN924_RS09405	K02769	PTS-Fru-EIIB; PTS system, fructose-specific IIB component EC:2.7.1.202
AN924_RS09405	K02770	PTS-Fru-EIIC; PTS system, fructose-specific IIC component
AN924_RS09420	K00215	dapB; 4-hydroxy-tetrahydrodipicolinate reductase	EC:1.17.1.8
AN924_RS09425	K00974	cca; tRNA nucleotidyltransferase (CCA-adding enzyme)	EC:2.7.7.72 3.1.3.- 3.1.4.-
AN924_RS09430	K15738	uup; ABC transport system ATP-binding/permease protein
AN924_RS09440	K00845	glk; glucokinase	EC:2.7.1.2
AN924_RS09455	K00560	thyA; thymidylate synthase	EC:2.1.1.45
AN924_RS09460	K00287	DHFR; dihydrofolate reductase	EC:1.5.1.3
AN924_RS09470	K03544	clpX; ATP-dependent Clp protease ATP-binding subunit ClpX
AN924_RS09475	K03978	engB; GTP-binding protein
AN924_RS09480	K00940	ndk; nucleoside-diphosphate kinase	EC:2.7.4.6
AN924_RS09485	K03596	lepA; GTP-binding protein LepA
AN924_RS09490	K01821	praC; 4-oxalocrotonate tautomerase	EC:5.3.2.6
AN924_RS09505	K00857	tdk; thymidine kinase	EC:2.7.1.21
AN924_RS09510	K02835	prfA; peptide chain release factor 1
AN924_RS09515	K02493	hemK; release factor glutamine methyltransferase	EC:2.1.1.297
AN924_RS09520	K07566	tsaC; L-threonylcarbamoyladenylate synthase	EC:2.7.7.87
AN924_RS09530	K00600	glyA; glycine hydroxymethyltransferase	EC:2.1.2.1
AN924_RS09570	K07452	mcrB; 5-methylcytosine-specific restriction enzyme B	EC:3.1.21.-
AN924_RS09575	K19147	mcrC; 5-methylcytosine-specific restriction enzyme subunit McrC
AN924_RS09580	K01951	guaA; GMP synthase (glutamine-hydrolysing)	EC:6.3.5.2
AN924_RS09585	K03710	GntR family transcriptional regulator
AN924_RS09590	K09787	uncharacterized protein
AN924_RS09595	K03106	SRP54; signal recognition particle subunit SRP54	EC:3.6.5.4
AN924_RS09635	K06218	relE; mRNA interferase RelE/StbE
AN924_RS09645	K02004	ABC.CD.P; putative ABC transport system permease protein
AN924_RS09650	K02003	ABC.CD.A; putative ABC transport system ATP-binding protein
AN924_RS09655	K20489	nisI; lantibiotic immunity protein
AN924_RS09690	K13653	AraC family transcriptional regulator
AN924_RS09695	K04094	trmFO; methylenetetrahydrofolate--tRNA-(uracil-5-)-methyltransferase	EC:2.1.1.74
AN924_RS09700	K07025	putative hydrolase of the HAD superfamily
AN924_RS09725	K00845	glk; glucokinase	EC:2.7.1.2
AN924_RS09735	K01206	FUCA; alpha-L-fucosidase	EC:3.2.1.51
AN924_RS09740	K02026	ABC.MS.P1; multiple sugar transport system permease protein
AN924_RS09755	K01628	fucA; L-fuculose-phosphate aldolase	EC:4.1.2.17
AN924_RS09760	K01818	fucI; L-fucose/D-arabinose isomerase	EC:5.3.1.25 5.3.1.3
AN924_RS09765	K00848	rhaB; rhamnulokinase	EC:2.7.1.5
AN924_RS09795	K03502	umuC; DNA polymerase V
AN924_RS09825	K00558	DNMT1; DNA (cytosine-5)-methyltransferase 1	EC:2.1.1.37
AN924_RS09830	K00558	DNMT1; DNA (cytosine-5)-methyltransferase 1	EC:2.1.1.37
AN924_RS09885	K03205	virD4; type IV secretion system protein VirD4
AN924_RS09920	K20489	nisI; lantibiotic immunity protein
AN924_RS09925	K20484	nisC; lantibiotic biosynthesis protein
AN924_RS09930	K20485	nisT; ATP-binding cassette, subfamily B, bacterial NisT
AN924_RS09935	K20483	nisB; lantibiotic biosynthesis protein
AN924_RS11115	K20482	nisA; lantibiotic bacteriocin
AN924_RS09940	K20492	nisG; lantibiotic transport system permease protein
AN924_RS09945	K20491	nisE; lantibiotic transport system permease protein
AN924_RS09950	K20490	nisF; lantibiotic transport system ATP-binding protein
AN924_RS09955	K20487	nisK; two-component system, OmpR family, lantibiotic biosynthesis sensor histidine kinase NisK/SpaK EC:2.7.13.3
AN924_RS09960	K20488	nisR; two-component system, OmpR family, lantibiotic biosynthesis response regulator NisR/SpaR
AN924_RS09990	K00558	DNMT1; DNA (cytosine-5)-methyltransferase 1	EC:2.1.1.37
AN924_RS10065	K07451	mcrA; 5-methylcytosine-specific restriction enzyme A	EC:3.1.21.-
AN924_RS10075	K00789	metK; S-adenosylmethionine synthetase	EC:2.5.1.6
AN924_RS10100	K03496	parA; chromosome partitioning protein
AN924_RS10105	K00561	ermC; 23S rRNA (adenine-N6)-dimethyltransferase	EC:2.1.1.184
AN924_RS10120	K03169	topB; DNA topoisomerase III	EC:5.99.1.2
AN924_RS10130	K18220	tetM; ribosomal protection tetracycline resistance protein
AN924_RS10200	K03205	virD4; type IV secretion system protein VirD4
AN924_RS10230	K00558	DNMT1; DNA (cytosine-5)-methyltransferase 1	EC:2.1.1.37
AN924_RS10245	K02935	RP-L7; large subunit ribosomal protein L7/L12
AN924_RS10250	K02864	RP-L10; large subunit ribosomal protein L10
AN924_RS10255	K03168	topA; DNA topoisomerase I	EC:5.99.1.2
AN924_RS10260	K04096	smf; DNA processing protein
AN924_RS10265	K00661	maa; maltose O-acetyltransferase	EC:2.3.1.79
AN924_RS10290	K11068	hlyIII; hemolysin III
AN924_RS10300	K03470	rnhB; ribonuclease HII	EC:3.1.26.4
AN924_RS10305	K14540	rbgA; ribosome biogenesis GTPase A
AN924_RS10310	K06940	uncharacterized protein
AN924_RS10315	K06287	maf; septum formation protein
AN924_RS10320	K11751	ushA; 5'-nucleotidase / UDP-sugar diphosphatase	EC:3.1.3.5 3.6.1.45
AN924_RS10325	K01465	URA4; dihydroorotase	EC:3.5.2.3
AN924_RS10330	K03648	UNG; uracil-DNA glycosylase	EC:3.2.2.27
AN924_RS10340	K00762	pyrE; orotate phosphoribosyltransferase	EC:2.4.2.10
AN924_RS10345	K01507	ppa; inorganic pyrophosphatase	EC:3.6.1.1
AN924_RS10350	K01591	pyrF; orotidine-5'-phosphate decarboxylase	EC:4.1.1.23
AN924_RS10355	K17828	pyrDI; dihydroorotate dehydrogenase (NAD+) catalytic subunit	EC:1.3.1.14
AN924_RS10360	K02823	pyrDII; dihydroorotate dehydrogenase electron transfer subunit
AN924_RS10370	K00975	glgC; glucose-1-phosphate adenylyltransferase	EC:2.7.7.27
AN924_RS10375	K00975	glgC; glucose-1-phosphate adenylyltransferase	EC:2.7.7.27
AN924_RS10380	K00703	glgA; starch synthase	EC:2.4.1.21
AN924_RS10385	K00700	GBE1; 1,4-alpha-glucan branching enzyme EC:2.4.1.18
AN924_RS10390	K02030	ABC.PA.S; polar amino acid transport system substrate-binding protein
AN924_RS10395	K02030	ABC.PA.S; polar amino acid transport system substrate-binding protein
AN924_RS10400	K03574	mutT; 8-oxo-dGTP diphosphatase	EC:3.6.1.55
AN924_RS10425	K03702	uvrB; excinuclease ABC subunit B
AN924_RS10435	K02029	ABC.PA.P; polar amino acid transport system permease protein
AN924_RS10435	K02030	ABC.PA.S; polar amino acid transport system substrate-binding protein
AN924_RS10440	K02028	ABC.PA.A; polar amino acid transport system ATP-binding protein	EC:3.6.3.21
AN924_RS10455	K01740	metY; O-acetylhomoserine (thiol)-lyase	EC:2.5.1.49
AN924_RS10475	K01220	E3.2.1.85; 6-phospho-beta-galactosidase	EC:3.2.1.85
AN924_RS10480	K02787	PTS-Lac-EIIB; PTS system, lactose-specific IIB component EC:2.7.1.207
AN924_RS10480	K02788	PTS-Lac-EIIC; PTS system, lactose-specific IIC component
AN924_RS10485	K02786	PTS-Lac-EIIA; PTS system, lactose-specific IIA component EC:2.7.1.207
AN924_RS10495	K01635	lacD; tagatose 1,6-diphosphate aldolase EC:4.1.2.40
AN924_RS10500	K00917	lacC; tagatose 6-phosphate kinase	EC:2.7.1.144
AN924_RS10505	K01819	E5.3.1.26; galactose-6-phosphate isomerase	EC:5.3.1.26
AN924_RS10510	K01819	E5.3.1.26; galactose-6-phosphate isomerase	EC:5.3.1.26
AN924_RS10520	K02530	lacR; DeoR family transcriptional regulator, lactose phosphotransferase system repressor
AN924_RS10555	K03575	mutY; A/G-specific adenine glycosylase	EC:3.2.2.31
AN924_RS10560	K02614	paaI; acyl-CoA thioesterase	EC:3.1.2.-
AN924_RS10565	K06147	ABCB-BAC; ATP-binding cassette, subfamily B, bacterial
AN924_RS10575	K00625	E2.3.1.8; phosphate acetyltransferase	EC:2.3.1.8
AN924_RS10580	K06180	rluD; 23S rRNA pseudouridine1911/1915/1917 synthase	EC:5.4.99.23
AN924_RS10585	K00858	ppnK; NAD+ kinase	EC:2.7.1.23
AN924_RS10590	K07816	E2.7.6.5X; putative GTP pyrophosphokinase	EC:2.7.6.5
AN924_RS10600	K00948	PRPS; ribose-phosphate pyrophosphokinase	EC:2.7.6.1
AN924_RS10605	K04487	iscS; cysteine desulfurase	EC:2.8.1.7
AN924_RS10620	K01926	rex; redox-sensing transcriptional repressor
AN924_RS10625	K07010	putative glutamine amidotransferase
AN924_RS10630	K03630	radC; DNA repair protein RadC
AN924_RS10635	K07284	srtA; sortase A	EC:3.4.22.70
AN924_RS10640	K02469	gyrA; DNA gyrase subunit A	EC:5.99.1.3
AN924_RS10645	K00016	LDH; L-lactate dehydrogenase	EC:1.1.1.27
AN924_RS10665	K02057	ABC.SS.P; simple sugar transport system permease protein
AN924_RS10670	K02057	ABC.SS.P; simple sugar transport system permease protein
AN924_RS10675	K02056	ABC.SS.A; simple sugar transport system ATP-binding protein	EC:3.6.3.17
AN924_RS10680	K07335	bmpA; basic membrane protein A and related proteins
AN924_RS10685	K01489	cdd; cytidine deaminase	EC:3.5.4.5
AN924_RS10690	K01619	deoC; deoxyribose-phosphate aldolase	EC:4.1.2.4
AN924_RS10695	K00756	pdp; pyrimidine-nucleoside phosphorylase	EC:2.4.2.2
AN924_RS10700	K00564	rsmC; 16S rRNA (guanine1207-N2)-methyltransferase	EC:2.1.1.172
