# Supplementary material for: The bacteriocin from the prophylactic candidate Streptococcus suis 90-1330 is widely distributed across S. suis isolates and appears encoded in an integrative and conjugative element
Source: PLoS One. 2019 Apr 30;14(4):e0216002. doi: 10.1371/journal.pone.0216002 (PMC6490898; doi:10.1371/journal.pone.0216002)
Supplement: S5 Table — ComRS proteins and promoters were identified by BLAST searches of known orthologous streptococcal sequences against the S. suis 90–1330 genome. (XLSX) [file pone.0216002.s009.xlsx]

## Sheet: S5 Table
S5 Table. ComRS competence components in S. suis 90-1330
Feature	Locus	Start	End	Sequence
Proteins
ComR	AN924_RS05040	1000856	999939	MNDKEFGQRVRQLRESASMTREQFCDDELELSVRQLTRIEAGASKPTFSKIQYIATRLGM GLYELMPDYVSLPERYSKLKFDVLRTPTYGNEDLAEKRDAMMTEIYDDYYDELPEEEKIV VDTLCSLFDVLDTDSQEYGKEILDDYLHQSYHRSKLSINDLMILRLFIEHCQLEDLSVGT SNYALFTDLIEKLPQSIYDVHSESLFIVRDLFLAIVRILFSKELYNHIPVYIEKIENIME LSQDFQKKPILNLVKWKYELKVQHNHEIAERYYNEAITFASLLNQFHLKEKLQMEWEKDT QSLKR
ComS	--- a	999867	999799	MFQFFKFFGGFGQLGDENWWVK
ComX	AN924_RS04800	971151	970681	MEFEKVYASVKGIVNKARKEFYIKLWDRDDWEQEGMMTLFELLEAQPWLVDEQVQLYCYF KVKFRNRIKDRIRKQESQKRKFDRMPHEDIHELSHAIQSPGLINDELLMLRGALRDYRKN LSNDQLDKYEKLISGQCFNGRREMIRDLQIHLKDFR
ComX	AN924_RS05315	1044291	1043821	MEFEKVYASVKGIVNKARKEFYIKLWDRDDWEQEGMMTLFELLEAQPWLVDEQVQLYCYF KVKFRNRIKDRIRKQESQKRKFDRMPHEDIHELSHAIQSPGLINDELLMLRGALRDYRKN LSNDQLDKYEKLISGQCFNGRREMIRDLQIHLKDFR
CinA	AN924_RS05005	993197	992016	MKAELIAVGTEILTGQIVNTNAQFLSEKCAELGIDVYFHTAVGDNEQRLLSVLEVARQRS DLVILCGGLGPTEDDLTKQILATFLGRNLVFDELAMAKLDRFFASRPGRVRTPNNERQAQ IVEGSQALQNPAGLAVGGMIEQDGVTYIVLPGPPSELKAMFSESLLPLLSQSQQQLYSRI LRFFGIGESQLVTVLADLIDKQTDPTLAPYAKVGEVTLRLSTKATSQEEANLRLNQLEEE ILQHDKLADYFYAYGEDNSLVKTVATRLAEKRQTIAIVEQGTGGLLQAELSLALADQPYF SGGKVIGQLGTESGRLSEEADCIRQELQADLGLAVSVLIKPESTEDNVLAKVYLTLATTS GISQKEIDLGGYSWQYLRQLACLQAWDFVRNTL
DpnA	AN924_RS05135			MANNEYKYGGVLMNKPYYHKNKAILVHADTFEFLNKMKPESMDMIFADPPYFLSNGGISN SGGQVVSVDKGDWDKVDSLEEKHEFNRKWIRLAKNVLKPNGTIWISGSFHNIYSVGMALE QEGFKILNNITWQKTNPAPNLSCRYFTHSTETILWARKDDKKARHYYNYELMKELNDGKQ MKDVWVGGLTKKSEKWAGKHPTQKPEYLLERIILASTQEGDYILDPFVGSGTTGVVAKRL GRKFIGIDAERDYLKIARTRLDKEDDKKNFS
Promoters
comS		999949	999892	TAAAAAGATGACATTTTTGTCCTGTTGAGAATCTAGAGTTTATTTTATACTAGATTCA
comX		971230	971173	AGTATGCTAGACAAAAATGTCCTGTAGAAAGACAGCACTTTTCGATAAACTTAAACCA
comX		1044370	1044313	AGTATGCTAGACAAAAATGTCCTGTAGAAAGACAGCACTTTTCGATAAACTTAAACCA
a ComS was not detected by the NCBI PGAP pipeline
