# Supplementary material for: The bacteriocin from the prophylactic candidate Streptococcus suis 90-1330 is widely distributed across S. suis isolates and appears encoded in an integrative and conjugative element
Source: PLoS One. 2019 Apr 30;14(4):e0216002. doi: 10.1371/journal.pone.0216002 (PMC6490898; doi:10.1371/journal.pone.0216002)
Supplement: S6 Table — CONJscan/TXSScan searches were performed with MacSyFinder 1.05. Duplicate hits with lower E-values are grayed out. (XLSX) [file pone.0216002.s010.xlsx]

## Sheet: S6 Table
S6 Table. ICE proteins identified in the S. suis 90-1330 putative ICE by CONJscan/TXSScan searches.
Locus tag	Protein ID	HMM model	E-value
AN924_RS10015	WP_062897129.1	FATA_gbs1346	1.2e-66
AN924_RS10020	WP_000110922.1	FATA_gbs1347	8.2e-45
AN924_RS10145	WP_062897140.1	FATA_gbs1354	7.6e-113
AN924_RS10205	WP_062897144.1	FATA_gbs1365	5.8e-99
AN924_RS10225	WP_017770590.1	FATA_gbs1369	2.5e-88
AN924_RS10155	WP_062897141.1	FATA_prgB	0
AN924_RS10195	WP_001072171.1	FATA_prgF	2.5e-33
AN924_RS10190	WP_000980123.1	FATA_prgHa	1.7e-14
AN924_RS10190	WP_000980123.1	FATA_prgHb	1.7e-131
AN924_RS10185	WP_001097580.1	FATA_prgIa	1.5e-06
AN924_RS10185	WP_001097580.1	FATA_prgIb	7.3e-07
AN924_RS10185	WP_001097580.1	FATA_prgIc	4.7e-66
AN924_RS10175	WP_053866153.1	FATA_prgK	0
AN924_RS10030	WP_043037122.1	FATA_prgL	2.8e-101
AN924_RS09970	WP_024383726.1	MOBP1	3.8e-27
AN924_RS10200	WP_062897143.1	t4cp1	2.7e-16
AN924_RS10200	WP_062897143.1	t4cp2	1.1e-51
AN924_RS10180	WP_079764357.1	virb4	6.4e-85
CONJscan/TXSScan searches were performed with MacSyFinder 1.05.
Duplicate hits with lower E-values are grayed out.
