# Supplementary material for: The bacteriocin from the prophylactic candidate Streptococcus suis 90-1330 is widely distributed across S. suis isolates and appears encoded in an integrative and conjugative element
Source: PLoS One. 2019 Apr 30;14(4):e0216002. doi: 10.1371/journal.pone.0216002 (PMC6490898; doi:10.1371/journal.pone.0216002)
Supplement: S7 Table — Orthologs were inferred by BLASTP searches (E-value cutoff: 1e-10). Genes from Lebel et al. [4] are highlighted in magenta (sslA; bacteriocin). ICE-related genes identified by TXSScan/CONJscan searches and by Tn5252 BLASTP homology searches are highlighted in blue. (XLSX) [file pone.0216002.s011.xlsx]

## Sheet: S7 Table
S7 Table. Orthologs between the S. suis 90-1330 putative ICE and ICESsuCZ130302
Locus tag
90-1330	CZ130302	E-value	% identity	Alignment length (aa)	Mismatches (aa)	Product
AN924_RS09905	CVO91_RS06510	0	97.74	399	9	site-specific integrase
AN924_RS09910	CVO91_RS06515	9e-53	100	75	0	DUF3173 domain-containing protein
AN924_RS09915	CVO91_RS06520	9e-97	98.51	134	2	sigma-70 family RNA polymerase sigma factor
AN924_RS09920	CVO91_RS06525	8e-126	98.34	181	3	sslI; NisI/SpaI family lantibiotic immunity lipoprotein
AN924_RS09920	CVO91_RS06535	5e-40	98.36	61	1	sslI; NisI/SpaI family lantibiotic immunity lipoprotein
AN924_RS09925	CVO91_RS06540	0	98.82	425	5	sslC; lanthionine synthetase
AN924_RS09930	CVO91_RS06545	0	98.84	602	7	sslT; ABC transporter ATP-binding protein
AN924_RS09935	CVO91_RS06550	0	98.49	991	15	sslB; lantibiotic dehydratase
AN924_RS11115	CVO91_RS06555	2e-35	98.15	54	1	sslA; gallidermin/nisin family lantibiotic
AN924_RS09940	CVO91_RS06560	7e-155	96.93	228	7	sslG; hypothetical protein
AN924_RS09945	CVO91_RS06565	1e-172	99.59	245	1	sslE; lantibiotic ABC transporter permease
AN924_RS09950	CVO91_RS06570	2e-167	99.57	233	1	sslF; ABC transporter ATP-binding protein
AN924_RS09955	CVO91_RS06575	0	99.78	446	1	sslK; sensor histidine kinase
AN924_RS09960	CVO91_RS06580	1e-170	99.57	232	1	sslR; DNA-binding response regulator
AN924_RS09965	CVO91_RS06585	0	99.34	457	3	sslP; hypothetical protein
AN924_RS09970	CVO91_RS06590	0	99.68	623	2	MOBP1 (relaxase); Tn5252 orf4
AN924_RS09975	CVO91_RS06595	4e-69	80.99	121	23	accessory factor mobC: Tn5252 orf9
AN924_RS09980	CVO91_RS06600	3e-63	74.17	120	31	hypothetical protein; Tn5252 orf10
AN924_RS09985	---	---	---	---	---	ATP-binding protein
AN924_RS09990	CVO91_RS06965	6e-23	34.18	196	89	DNA (cytosine-5-)-methyltransferase
AN924_RS09995	---	---	---	---	---	transposase [pseudogene]
AN924_RS10000	CVO91_RS06815	1e-42	41.98	162	94	toxin PezT
AN924_RS10005	---	---	---	---	---	transcriptional regulator
AN924_RS10010	CVO91_RS06620	3e-55	85.42	96	14	hypothetical protein
AN924_RS10015	CVO91_RS06625	2e-82	91.47	129	11	gbs1346
AN924_RS10020	CVO91_RS06630	1e-49	96	75	3	gbs1347
AN924_RS10025	CVO91_RS06635	0	90.5	358	34	DUF3991 domain-containing protein
AN924_RS10030	CVO91_RS06640	2e-149	95.28	212	10	hypothetical protein
AN924_RS10035	---	---	---	---	---	terminase [pseudogene]
AN924_RS10040	---	---	---	---	---	phage terminase small subunit P27 family
AN924_RS10045	---	---	---	---	---	gbs1354
AN924_RS10050	---	---	---	---	---	hypothetical protein
AN924_RS10055	---	---	---	---	---	hypothetical protein
AN924_RS10060	---	---	---	---	---	hypothetical protein
AN924_RS10065	---	---	---	---	---	HNH endonuclease
AN924_RS10070	---	---	---	---	---	hypothetical protein
AN924_RS10075	---	---	---	---	---	methionine adenosyltransferase
AN924_RS10080	---	---	---	---	---	IS3 family transposase
AN924_RS10085	CVO91_RS06815	2e-115	97.53	162	4	toxin zeta
AN924_RS10090	CVO91_RS06820	7e-61	100	90	0	antitoxin
AN924_RS10095	CVO91_RS06825	1e-47	98.59	71	1	peptide-binding protein
AN924_RS10100	CVO91_RS06830	3e-109	97.44	156	4	chromosome partitioning protein ParA
AN924_RS11120	CVO91_RS06845	7e-65	98.94	94	1	topoisomerase
AN924_RS10105	CVO91_RS06855	1e-180	99.18	245	2	23S rRNA (adenine(2058)-N(6))-methyltransferase Erm(B)
AN924_RS10110	CVO91_RS06860	1e-17	96.77	31	1	23S rRNA methyltransferase attenuator leader peptide ErmL
AN924_RS10115	CVO91_RS06865	3e-36	98.21	56	1	peptide-binding protein
AN924_RS10120	CVO91_RS06845	1e-54	97.67	86	2	type IA DNA topoisomerase
AN924_RS10125	---	---	---	---	---	recombinase family protein
AN924_RS11125	CVO91_RS06795	2e-38	100	57	0	conjugal transfer protein
AN924_RS10130	CVO91_RS06800	0	99.53	639	3	tetracycline resistance ribosomal protection protein Tet(O)
AN924_RS10135	CVO91_RS06805	4e-86	94.35	124	7	TnpV protein
AN924_RS10140	CVO91_RS06870	0	95.44	1972	90	hypothetical protein
AN924_RS10145	CVO91_RS06875	1e-122	95.63	183	8	hypothetical protein
AN924_RS10150	CVO91_RS06880	1e-40	98.41	63	1	calcium-binding protein
AN924_RS10155	CVO91_RS06885	0	95.89	1631	67	prgB
AN924_RS11130	CVO91_RS06890	3e-12	71.43	35	10	hypothetical protein [pseudogene]
AN924_RS10160	CVO91_RS06895	0	99.15	352	3	hypothetical protein [pseudogene]
AN924_RS10165	CVO91_RS06900	0	97.5	280	7	nucleotidyl transferase AbiEii/AbiGii toxin family protein
AN924_RS10170	CVO91_RS06905	4e-144	96.45	197	7	transcriptional regulator
AN924_RS10175	CVO91_RS06910	0	92.84	363	26	prgK; tn5252 orf27/28
AN924_RS10180	CVO91_RS06915	0	98.71	776	10	virB4 AAA family ATPase; Tn5252 orf26
AN924_RS10185	CVO91_RS06920	2e-83	98.29	117	2	prgIc; Tn5252 orf25
AN924_RS10190	CVO91_RS06925	0	97.18	284	8	prgHb; Tn5252 orf23/24
AN924_RS10195	CVO91_RS06930	2e-51	97.5	80	2	prgF; membrane protein
AN924_RS10200	CVO91_RS06935	0	97.36	605	16	t4cp2; Tn5252 orf20/21
AN924_RS10205	CVO91_RS06940	1e-113	98.15	162	3	gbs1365
AN924_RS10210	CVO91_RS06945	1e-114	93.81	194	12	CPBP family intramembrane metalloprotease
AN924_RS10215	CVO91_RS06950	1e-52	97.4	77	2	hypothetical protein
AN924_RS10220	CVO91_RS06955	2e-89	95.28	127	6	hypothetical protein
AN924_RS10225	CVO91_RS06960	3e-102	97.18	142	4	gbs1369
AN924_RS10230	CVO91_RS06965	0	96.23	451	17	DNA (cytosine-5-)-methyltransferase
AN924_RS10235	CVO91_RS06975	0	97.42	271	7	replication initiator protein
AN924_RS10240	CVO91_RS06980	4e-34	94.55	55	3	hypothetical protein
Genes from Lebel et al. (2014) are highlighted in magenta (sslA; bacteriocin). ICE-related genes identified by TXSScan/CONJscan searches and by Tn5252 BLASTP homology searches are highlighted in blue.
