# Supplementary material for: The bacteriocin from the prophylactic candidate Streptococcus suis 90-1330 is widely distributed across S. suis isolates and appears encoded in an integrative and conjugative element
Source: PLoS One. 2019 Apr 30;14(4):e0216002. doi: 10.1371/journal.pone.0216002 (PMC6490898; doi:10.1371/journal.pone.0216002)
Supplement: S8 Table — The virulence factors discussed in Segura et al. [36] were searched against the S. suis 90–1330 genome using BLAST searches. Genes potentially important in virulence are highlighted in orange; pseudogenes are grayed out. (XLSX) [file pone.0216002.s012.xlsx]

## Sheet: S8 Table
S8 Table. Putative virulence factor homologs in S. suis 90-1330
Gene	Locus tag	Product	E-value	Reference accession number
Found at E-value <= 1e-10
05SSU0293	AN924_RS05070	ABC transporter ATP-binding protein	0	WP_011921665.1
05SSU0451	AN924_RS02170	PTS mannose/fructose/sorbose/N-acetylgalactosamine transporter subunit IIC	0	AIG42927.1
05SSU1009	AN924_RS10350	orotidine-5'-phosphate decarboxylase	1.98e-175	WP_011922496.1
05SSU1440	AN924_RS00890	acyl-ACP thioesterase	1.18e-23	ABP90406.1
abpB	AN924_RS01615	peptidase C69	0	WP_005591575.1
adcR	AN924_RS04670	transcriptional regulator	7.83e-88	WP_044776728.1
apbE	AN924_RS07525	FAD:protein FMN transferase	0	WP_002938004.1
apuA	AN924_RS11005	pullulanase	0	CYX48486.1
arcA	AN924_RS02705	arginine deiminase	0	ABP89590.1
arcB	AN924_RS02695	ornithine carbamoyltransferase	0	WP_011922164.1
arcC	AN924_RS02690	carbamate kinase	0	ABP89593.1
arcD	AN924_RS02685	YfcC family protein	0	WP_011922166.1
argR	AN924_RS05750	arginine repressor	3.45e-106	ABP91091.1
aro	AN924_RS00675	3-deoxy-7-phosphoheptulonate synthase	0	WP_011836580.1
bgaC	AN924_RS02180	beta-galactosidase	0	WP_002898518.1
ccpA	AN924_RS01545	catabolite control protein A	0	WP_004298830.1
cdd	AN924_RS10685	cytidine deaminase	2.89e-92	ABP90050.1
ciaH	AN924_RS00020	sensor histidine kinase	0	WP_012775588.1
ciaR	AN924_RS00025	DNA-binding response regulator	1.66e-159	WP_014637852.1
codY	AN924_RS03500	GTP-sensing pleiotropic transcriptional regulator CodY	0	WP_011921926.1
copA	AN924_RS01610	copper-translocating P-type ATPase	0	WP_044668798.1
covR	AN924_RS01490	DNA-binding response regulator	2.24e-43	WP_044767913.1
cpsC	AN924_RS02950	tyrosine protein kinase	1.53e-157	WP_024377020.1
cpsE	AN924_RS02940	sugar transferase	0	APZ79495.1
dppIV	AN924_RS04310	Xaa-Pro dipeptidyl-peptidase	0	WP_011921783.1
endA	AN924_RS00325	DNA/RNA non-specific endonuclease	0	WP_029174677.1
fbpA/fbpS	AN924_RS01115	DUF814 domain-containing protein	0	WP_014736148.1
feoB	AN924_RS01705	ferrous iron transport protein B	0	WP_023369640.1
fhb/Ssads	AN924_RS03875	surface-anchored protein	0	ABP89240.1
fhs	AN924_RS02400	formate--tetrahydrofolate ligase	0	WP_011922223.1
flpS	AN924_RS02710	Crp/Fnr family transcriptional regulator	2.79e-173	AAY82867.1
gapdh	AN924_RS04480	type I glyceraldehyde-3-phosphate dehydrogenase	0	WP_010976649.1
gdpP	AN924_RS05625	DHH family phosphoesterase	4.9e-104	COO32910.1
gidA	AN924_RS05620	tRNA uridine-5-carboxymethylaminomethyl(34) synthesis enzyme MnmG	0	WP_012028034.1
glnA	AN924_RS04460	type I glutamate-ammonia ligase	0	WP_011921751.1
glnH	AN924_RS10390	amino acid ABC transporter substrate-binding protein	1e-15	CYW14130.1
gtfA	AN924_RS08495	sucrose phosphorylase	0	WP_012775657.1
guaA	AN924_RS09580	glutamine-hydrolyzing GMP synthase	0	WP_002934999.1
guaB/impdh	AN924_RS05450	IMP dehydrogenase	0/1.13E-74	WP_012028051.1/WP_102776629.1
HP0197/SsPspC	AN924_RS04320	peptidase	9.9E-145/2.72E-144	WP_011922585.1/WP_011921782.1
HP0459	AN924_RS01810	N-acetylmuramoyl-L-alanine amidase	0	WP_011922073.1
htpsC/SAG0907	AN924_RS08390	histidine triad protein	0/4.94E-168	WP_012775274.1/WP_000678300.1
ideS	AN924_RS00780	Mac family protein	2.16e-36	AEJ35177.1
iga	AN924_RS10410	IgA-specific zinc metalloproteinase [pseudogene]	8.51e-28	WP_000417171.1
ihk	AN924_RS07975	sensor histidine kinase	8.2e-28	CKE59957.1
irr	AN924_RS07970	DNA-binding response regulator	4.78e-97	WP_002991237.1
lgt	AN924_RS08250	prolipoprotein diacylglyceryl transferase	0	WP_079253047.1
lpp	AN924_RS10680	BMP family ABC transporter substrate-binding protein	1.65e-150	WP_004253177.1
lsp	AN924_RS09230	signal peptidase II	2.95e-108	ABP89751.1
ltaA	AN924_RS02635	D-alanine--poly(phosphoribitol) ligase subunit 1	0	ABP89604.1
luxS	AN924_RS03230	S-ribosylhomocysteine lyase	1.01e-119	ABP89387.1
lysM	AN924_RS05585	LysM domain-containing protein	1.22e-58	WP_049494420.1
manN	AN924_RS07400	PTS mannose transporter subunit IID	0	WP_009910689.1
mrp	AN924_RS09095	muramidase	0	ABP89719.1
msmK	AN924_RS06700	ABC transporter ATP-binding protein	0	ABP90873.1
nadR	AN924_RS06180	transcription repressor NadR	1.87e-124	WP_044674712.1
neuB	AN924_RS02885	N-acetylneuraminate synthase	0	WP_002936321.1
neuC	AN924_RS02880	UDP-N-acetylglucosamine 2-epimerase (hydrolyzing)	1.49e-149	WP_000717639.1
nisK	AN924_RS09955	sensor histidine kinase	4.71e-32	WP_024380651.1
nisR	AN924_RS09960	DNA-binding response regulator	1.37e-64	WP_024380652.1
nox	AN924_RS09025	NADH oxidase	0	WP_044759654.1
oatA	AN924_RS07820	acyltransferase	0	WP_009910580.1
ofs	AN924_RS07960	chemotaxis protein [pseudogene]	4.79e-59	ABM88719.1
orf207	AN924_RS01915	peptidase U32	0	BAB83975.1
pepT	AN924_RS00145	peptidase T	0	WP_012027100.1
perR/fur	AN924_RS03700	transcriptional repressor	8.49E-113/1.82E-36	WP_014636557.1/CIT33671.1
pgdA	AN924_RS08080	peptidoglycan GlcNAc deacetylase	0	WP_012775287.1
ppc	AN924_RS01790	phosphoenolpyruvate carboxylase	0	WP_011922076.1
purA	AN924_RS06450	adenylosuccinate synthase	0	ABP93129.1
purD	AN924_RS05120	phosphoribosylamine--glycine ligase	0	WP_002935318.1
relA	AN924_RS05870	bifunctional (p)ppGpp synthetase/guanosine-3',5'-bis(diphosphate) 3'-pyrophosphohydrolase	0	WP_023371794.1
salR	AN924_RS03175	DNA-binding response regulator	4.22e-14	WP_010922658.1
sao	AN924_RS01540	peptidase	0	WP_012775559.1
scrB	AN924_RS07200	sucrose-6-phosphate hydrolase	0	ABP92980.1
scrR	AN924_RS07195	LacI family transcriptional regulator	0	WP_002938271.1
sfp1	AN924_RS02065	cell wall anchor	0	WP_012775505.1
sipF	AN924_RS02075	signal peptidase I	2.23e-134	ABP89437.1
SMU_61	AN924_RS05040	transcriptional regulator	1.82e-68	WP_002263400.1
sodA	AN924_RS08560	superoxide dismutase	9.28e-127	WP_000974746.1
spr1018	AN924_RS02535	YitT amily protein	1.4e-100	WP_000592056.1
spxA1/spxA2	AN924_RS00085	transcriptional regulator Spx	6.25E-92/4.9E-97	WP_044690746.1/CYU28761.1
SpyM3_0908	AN924_RS00745	amino acid ABC transporter permease	1.65e-123	WP_002992417.1
srtA	AN924_RS10635	class A sortase	0	WP_012028210.1
srtF/ssu0835	AN924_RS09950	ABC transporter ATP-binding protein	4.25E-39/3.55E-49	WP_024401934.1/WP_011922412.1
ssnA	AN924_RS06440	nuclease	0	WP_014736444.1
sspA	AN924_RS09355	serine protease	0	WP_012775434.1
SsPep	AN924_RS04485	M13 family peptidase	0	ABP89124.1
sstgase	AN924_RS07215	transglutaminase	0	WP_012027720.1
ssu0199	AN924_RS04245	PTS sugar transporter subunit IIC	0	AGG63708.1
SSU0308	AN924_RS03620	adhesion protein	0	WP_074389619.1
SSU0309	AN924_RS03615	histidine triad protein	0	WP_011922633.1
ssu0411	AN924_RS02135	hypothetical protein	1.31e-138	WP_011922016.1
ssu0455	AN924_RS01925	MerR family transcriptional regulator	1.63e-86	AGG63948.1
ssu0470	AN924_RS01835	lysine--tRNA ligase	0	WP_011922069.1
SSU0587	AN924_RS02675	N-acetyl-beta-hexosaminidase	0	WP_011922168.1
ssu0797	AN924_RS09545	L-allo-threonine dehydrogenase	0	ABP89821.1
ssu0828	AN924_RS09630	DNA-binding response regulator	1.05e-159	ABP92047.1
ssu0838	AN924_RS09670	carbamoyl phosphate synthase large subunit	0	WP_011922414.1
ssu0890	AN924_RS10470	protein lacX	0	WP_012027019.1
ssu0906	AN924_RS10540	hypothetical protein	6.49e-130	ABP90015.1
ssu0990	AN924_RS00230	8-oxo-dGTP diphosphatase	1.93e-119	WP_012028247.1
ssu1005	AN924_RS00305	FadR family transcriptional regulator	6.75e-179	WP_002938037.1
ssu1175	AN924_RS01395	glyoxalase/bleomycin resistance/extradiol dioxygenase family protein	4.38e-92	WP_002935876.1
ssu1611	AN924_RS07240	aspartate kinase	0	ABP90777.1
stk	AN924_RS03190	serine/threonine protein kinase	0	WP_011921992.1
tig	AN924_RS03630	trigger factor	0	WP_011921906.1
tpx	AN924_RS01605	thiol peroxidase	1.15e-79	WP_000206547.1
traG/virD4	AN924_RS10200	conjugal transfer protein TraG	0/0	ABS59298.1/WP_023370110.1
treR	AN924_RS04155	trehalose operon repressor	5.35e-173	WP_024378075.1
troA	AN924_RS05895	metal transporter	0	WP_002942036.1
virA	AN924_RS11055	type I restriction endonuclease subunit S [pseudogene]	0	WP_012027693.1
virB1	AN924_RS10175	CHAP domain-containing protein	0	WP_000196426.1
virB4	AN924_RS10180	AAA family ATPase	0	ACC59222.1
yefM	AN924_RS06250	type II toxin-antitoxin system Phd/YefM family antitoxin	7.55e-60	ABP90970.1
yoeB	AN924_RS06255	Txe/YoeB family addiction module toxin	4.5e-59	WP_024401197.1
yqfA/hly-III	AN924_RS10290	hemolysin III	1.26e-153	AKG40313.1
Not found at E-value <= 1e-10
05SSU1912	N/A	integral membrane protein	N/A	ABP90878.1
cbp40	N/A	collagen type Ibinding protein	N/A	WP_012027981.1
cpsF	N/A	glycosyltransferase	N/A	WP_044693608.1
cpsG	N/A	glycosyltransferase	N/A	AOP02844.1
cpsJ	N/A	glycosyltransferase	N/A	APZ78909.1
cpsL	N/A	glycosyltransferase	N/A	WP_024378219.1
endoD	N/A	endo-β-N-acetylglucosaminidase	N/A	WP_012027807.1
epf	N/A	extracellular factor protein	N/A	AEK79136.1
murM	N/A	tRNA dependent ligases extra peptide crosslinking peptidoglycan	N/A	WP_044668260.1
murN	N/A	tRNA dependent ligases extra peptide crosslinking peptidoglycan	N/A	WP_043025210.1
revS	N/A	orphan response regulator	N/A	AAM78179.1
rfeA	N/A	RTX family exoprotein A	N/A	WP_011921769.1
rgg	N/A	transcription regulator	N/A	WP_011285236.1
salK	N/A	SalK/SalR two-component system	N/A	WP_011106894.1
sbp2	N/A	major pilin subunit	N/A	BAG74779.1
sfp2	N/A	ancillary pilin subunit	N/A	CGG02345.1
sly	N/A	Thiol-activated cytolysin	N/A	WP_012027344.1
ssa	N/A	fibronectin-binding protein	N/A	WP_002988472.1
ssu0833	N/A	bacteriocin operon protein	N/A	WP_011922410.1
ssu1889	N/A	LPXTG-motif cell wall anchor domain protein	N/A	WP_012027979.1
stp	N/A	serine/threonine protein phosphatase	N/A	CVQ41627.1
vapE	N/A	virulence-associated protein E	N/A	WP_012027449.1
virR	N/A	VirR/VirS two-component system	N/A	WP_009880534.1
virS	N/A	VirR/VirS two-component system	N/A	WP_045773504.1
