# Supplementary material for: The bacteriocin from the prophylactic candidate Streptococcus suis 90-1330 is widely distributed across S. suis isolates and appears encoded in an integrative and conjugative element
Source: PLoS One. 2019 Apr 30;14(4):e0216002. doi: 10.1371/journal.pone.0216002 (PMC6490898; doi:10.1371/journal.pone.0216002)
Supplement: S9 Table — S. suis proteins displaying homology with putative VFDB virulence factors (E-value cutoff: 1e-10) are listed here. (XLSX) [file pone.0216002.s013.xlsx]

## Sheet: S9 Table
S9 Table. Putative additional virulence factors in S. suis 90-1330 derived from homology searches against the core dataset of the Virulence Factor Database (VFDB)
Locus tag	VFDB Accession	NCBI Accession	Gene	Product description in VFDB	Species/Strain	Identity(%)	Length	E-value
AN924_RS10320	VFG002420	NP_644838	adsA	Adenosine synthase A	Staphylococcus aureus subsp. aureus MW2	43.137	663	7.27e-157
AN924_RS05795	VFG002420	NP_644838	adsA	Adenosine synthase A	Staphylococcus aureus subsp. aureus MW2	28.645	391	7.76e-34
AN924_RS05865	VFG002420	NP_644838	adsA	Adenosine synthase A	Staphylococcus aureus subsp. aureus MW2	27.53	247	4.59e-14
AN924_RS09620	VFG014893	NP_254009	algC	phosphomannomutase AlgC	Pseudomonas aeruginosa PAO1	31.828	443	1.82e-55
AN924_RS01015	VFG014893	NP_254009	algC	phosphomannomutase AlgC	Pseudomonas aeruginosa PAO1	28.062	449	3.28e-32
AN924_RS02630	VFG000130	NP_252238	algI	alginate o-acetyltransferase AlgI	Pseudomonas aeruginosa PAO1	34.167	240	8.96e-32
AN924_RS09730	VFG038895	YP_855347	ast	thermostable cytotonic enterotoxin	Aeromonas hydrophila subsp. hydrophila ATCC 7966	26.593	455	1.81e-34
AN924_RS00695	VFG037386	YP_001847242	bauE	ferric siderophore ABC transporter, ATP-binding protein BauE	Acinetobacter baumannii ACICU	28.629	248	6.56e-25
AN924_RS01085	VFG037386	YP_001847242	bauE	ferric siderophore ABC transporter, ATP-binding protein BauE	Acinetobacter baumannii ACICU	27.823	248	3.06e-21
AN924_RS01010	VFG037386	YP_001847242	bauE	ferric siderophore ABC transporter, ATP-binding protein BauE	Acinetobacter baumannii ACICU	25.926	270	1.02e-15
AN924_RS09430	VFG037386	YP_001847242	bauE	ferric siderophore ABC transporter, ATP-binding protein BauE	Acinetobacter baumannii ACICU	27.23	213	6.56e-15
AN924_RS08295	VFG038219	YP_001845364	bfmR	biofilm-controlling response regulator	Acinetobacter baumannii ACICU	31.839	223	4.08e-34
AN924_RS05700	VFG002197	NP_814691	bopD	sugar-binding transcriptional regulator, LacI family	Enterococcus faecalis V583	33.138	341	6.25e-44
AN924_RS01385	VFG002197	NP_814691	bopD	sugar-binding transcriptional regulator, LacI family	Enterococcus faecalis V583	30.149	335	2.11e-29
AN924_RS05990	VFG002197	NP_814691	bopD	sugar-binding transcriptional regulator, LacI family	Enterococcus faecalis V583	26.488	336	1.96e-26
AN924_RS03460	VFG002197	NP_814691	bopD	sugar-binding transcriptional regulator, LacI family	Enterococcus faecalis V583	24.702	336	8.53e-13
AN924_RS00505	VFG002197	NP_814691	bopD	sugar-binding transcriptional regulator, LacI family	Enterococcus faecalis V583	22.866	328	1.46e-12
AN924_RS07860	VFG002440	YP_111528	bprB	two-component response regulator	Burkholderia pseudomallei K96243	28.502	207	1.55e-17
AN924_RS10265	VFG001306	NP_644948	cap8J	capsular polysaccharide synthesis enzyme Cap8J	Staphylococcus aureus subsp. aureus MW2	38.793	116	6.77e-17
AN924_RS03975	VFG000680	AAF13661	capA	CapA, required for Poly-gamma-glutamate transport	Bacillus anthracis	25.083	303	1.74e-25
AN924_RS05740	VFG001355	NP_346612	cbpD	choline binding protein D	Streptococcus pneumoniae TIGR4	47.471	257	8.3e-79
AN924_RS06980	VFG039491	NP_820417	CBU_1434	Coxiella Dot/Icm type IVB secretion system translocated effector	Coxiella burnetii RSA 493	36.29	124	1.8e-23
AN924_RS03315	VFG039536	NP_820549	CBU_1566	Coxiella Dot/Icm type IVB secretion system translocated effector	Coxiella burnetii RSA 493	39.574	235	4.51e-50
AN924_RS06960	VFG010862	YP_094891	ccmA	ABC transporter involved in cytochrome c biogenesis, ATPase component CcmA	Legionella pneumophila subsp. pneumophila str. Philadelphia 1	30	190	1.71e-25
AN924_RS00350	VFG002144	NP_220188	cdsN	Type III secretion system ATPase	Chlamydia trachomatis D/UW-3/CX	30.993	413	6.05e-46
AN924_RS02595	VFG000922	NP_756179	chuU	heme permease protein ChuU	Escherichia coli CFT073	32.852	277	6.46e-45
AN924_RS02590	VFG000922	NP_756179	chuU	heme permease protein ChuU	Escherichia coli CFT073	33.333	291	1.04e-44
AN924_RS00895	VFG000919	NP_756176	chuW	Putative oxygen independent coproporphyrinogen III oxidase	Escherichia coli CFT073	25.874	286	1.64e-31
AN924_RS10625	VFG011668	NP_282558	Cj1417c	amidotransferase	Campylobacter jejuni subsp. jejuni NCTC 11168	32.62	187	7.63e-12
AN924_RS05765	VFG011668	NP_282558	Cj1417c	amidotransferase	Campylobacter jejuni subsp. jejuni NCTC 11168	29.341	167	3.03e-11
AN924_RS09390	VFG001965	NP_282578	Cj1437c	aminotransferase	Campylobacter jejuni subsp. jejuni NCTC 11168	29.032	248	3.07e-23
AN924_RS05190	VFG001965	NP_282578	Cj1437c	aminotransferase	Campylobacter jejuni subsp. jejuni NCTC 11168	25.26	289	1.44e-11
AN924_RS05665	VFG001966	NP_282579	Cj1438c	sugar transferase	Campylobacter jejuni subsp. jejuni NCTC 11168	28.169	213	4.45e-16
AN924_RS06420	VFG000079	NP_463763	clpC	endopeptidase Clp ATP-binding chain C	Listeria monocytogenes EGD-e	46.089	831	0
AN924_RS01980	VFG000080	NP_464522	clpE	ATP-dependent protease	Listeria monocytogenes EGD-e	58.086	742	0
AN924_RS03355	VFG000080	NP_464522	clpE	ATP-dependent protease	Listeria monocytogenes EGD-e	47.024	672	0
AN924_RS08510	VFG000077	NP_465991	clpP	ATP-dependent Clp protease proteolytic subunit	Listeria monocytogenes EGD-e	62.5	192	1.18e-88
AN924_RS07355	VFG039696	NP_821048	coxFIC1	Coxiella Dot/Icm type IVB secretion system translocated effector	Coxiella burnetii RSA 493	30.811	185	1.35e-13
AN924_RS07370	VFG039696	NP_821048	coxFIC1	Coxiella Dot/Icm type IVB secretion system translocated effector	Coxiella burnetii RSA 493	30.811	185	1.35e-13
AN924_RS02960	VFG001365	NP_344879	cps4A	capsular polysaccharide biosynthesis protein Cps4A	Streptococcus pneumoniae TIGR4	56.785	479	0
AN924_RS06945	VFG001365	NP_344879	cps4A	capsular polysaccharide biosynthesis protein Cps4A	Streptococcus pneumoniae TIGR4	30.279	251	2.71e-22
AN924_RS02945	VFG001366	NP_344880	cps4B	capsular polysaccharide biosynthesis protein Cps4B	Streptococcus pneumoniae TIGR4	62.81	242	1.55e-114
AN924_RS02955	VFG001367	NP_344881	cps4C	capsular polysaccharide biosynthesis protein Cps4C	Streptococcus pneumoniae TIGR4	59.389	229	1.1e-92
AN924_RS06460	VFG002190	NP_816141	cpsA	undecaprenyl diphosphate synthase	Enterococcus faecalis V583	57.447	235	1.17e-100
AN924_RS06465	VFG002189	NP_816140	cpsB	phosphatidate cytidylyltransferase	Enterococcus faecalis V583	52.809	267	2.49e-85
AN924_RS09325	VFG002184	NP_816135	cpsG	MurB family protein	Enterococcus faecalis V583	43.165	278	5.06e-62
AN924_RS02775	VFG002182	NP_816133	cpsI	UDP-galactopyranose mutase	Enterococcus faecalis V583	64.69	371	2.52e-180
AN924_RS02910	VFG001341	NP_688173	cpsJ	glycosyl transferase CpsJ	Streptococcus agalactiae 2603V/R	38.209	335	6.63e-56
AN924_RS08770	VFG002181	NP_816132	cpsJ	ABC transporter, ATP-binding protein	Enterococcus faecalis V583	36.398	261	2.13e-46
AN924_RS08795	VFG001341	NP_688173	cpsJ	glycosyl transferase CpsJ	Streptococcus agalactiae 2603V/R	32.628	331	2.66e-33
AN924_RS02915	VFG001341	NP_688173	cpsJ	glycosyl transferase CpsJ	Streptococcus agalactiae 2603V/R	55.435	92	5.58e-32
AN924_RS02895	VFG001340	NP_688172	cpsK	polysaccharide biosynthesis protein CpsK	Streptococcus agalactiae 2603V/R	33.23	322	1.42e-42
AN924_RS02890	VFG001339	NP_688171	cpsL	polysaccharide biosynthesis protein CpsL	Streptococcus agalactiae 2603V/R	44.635	466	3.73e-138
AN924_RS08760	VFG001342	NP_688174	cpsO	glycosyl transferase CpsO	Streptococcus agalactiae 2603V/R	36.634	101	6.75e-14
AN924_RS09965	VFG002177	AAM75253	cylA	cytolysin activator	Enterococcus faecalis str. MMH594	28.529	333	7.47e-32
AN924_RS09070	VFG005776	NP_687685	cylA	ABC (ATP-binding cassette) transporter CylA	Streptococcus agalactiae 2603V/R	34.764	233	2.18e-28
AN924_RS05095	VFG005776	NP_687685	cylA	ABC (ATP-binding cassette) transporter CylA	Streptococcus agalactiae 2603V/R	32.751	229	9.9e-24
AN924_RS03955	VFG005776	NP_687685	cylA	ABC (ATP-binding cassette) transporter CylA	Streptococcus agalactiae 2603V/R	29.388	245	2.22e-23
AN924_RS04385	VFG005776	NP_687685	cylA	ABC (ATP-binding cassette) transporter CylA	Streptococcus agalactiae 2603V/R	30.275	218	2.18e-14
AN924_RS00805	VFG005776	NP_687685	cylA	ABC (ATP-binding cassette) transporter CylA	Streptococcus agalactiae 2603V/R	29.082	196	4.32e-14
AN924_RS09930	VFG002176	AAM75252	cylB	ABC-type transporter	Enterococcus faecalis str. MMH594	30.685	365	9.74e-31
AN924_RS07280	VFG005767	NP_687682	cylG	3-ketoacyl-ACP-reductase CylG	Streptococcus agalactiae 2603V/R	40.928	237	4.3e-54
AN924_RS00570	VFG005767	NP_687682	cylG	3-ketoacyl-ACP-reductase CylG	Streptococcus agalactiae 2603V/R	32.016	253	1.42e-33
AN924_RS08655	VFG005767	NP_687682	cylG	3-ketoacyl-ACP-reductase CylG	Streptococcus agalactiae 2603V/R	30.093	216	5.01e-21
AN924_RS07285	VFG005788	NP_687689	cylI	putative 3-ketoacyl-ACP synthase CylI	Streptococcus agalactiae 2603V/R	30.479	397	1.15e-37
AN924_RS00605	VFG045470	AAM75247	cylR2	cytolysin regulator R2	Enterococcus faecalis str. MMH594	45.763	59	3.71e-14
AN924_RS07575	VFG045470	AAM75247	cylR2	cytolysin regulator R2	Enterococcus faecalis str. MMH594	49.153	59	3.8e-12
AN924_RS10155	VFG002171	NP_813951	EF0149	aggregation substance	Enterococcus faecalis V583	33.566	429	2.47e-46
AN924_RS05895	VFG002165	NP_815739	efaA	endocarditis specific antigen	Enterococcus faecalis V583	28.065	310	2.9e-30
AN924_RS03945	VFG002406	NP_645074	esaA	type VII secretion system protein EsaA	Staphylococcus aureus subsp. aureus MW2	24.06	133	2.74e-13
AN924_RS01360	VFG002409	NP_645079	essC	type VII secretion system protein EssC, FtsK/SpoIIIE family ATPase	Staphylococcus aureus subsp. aureus MW2	32.8	250	1.99e-22
AN924_RS07295	VFG011399	NP_539749	fabZ	3R)-hydroxymyristoyl ACP dehydratase	Brucella melitensis bv. 1 str. 16M	47.619	126	7.99e-40
AN924_RS05780	VFG001206	NP_273675	fbpC	iron(III) ABC transporter, ATP-binding protein	Neisseria meningitidis MC58	38.397	237	1.22e-43
AN924_RS04220	VFG001206	NP_273675	fbpC	iron(III) ABC transporter, ATP-binding protein	Neisseria meningitidis MC58	38.967	213	4.18e-42
AN924_RS00740	VFG001206	NP_273675	fbpC	iron(III) ABC transporter, ATP-binding protein	Neisseria meningitidis MC58	40.952	210	1.13e-39
AN924_RS05985	VFG001206	NP_273675	fbpC	iron(III) ABC transporter, ATP-binding protein	Neisseria meningitidis MC58	37.768	233	1.69e-38
AN924_RS01495	VFG001206	NP_273675	fbpC	iron(III) ABC transporter, ATP-binding protein	Neisseria meningitidis MC58	33.603	247	2.41e-34
AN924_RS03285	VFG001206	NP_273675	fbpC	iron(III) ABC transporter, ATP-binding protein	Neisseria meningitidis MC58	36.283	226	5.29e-34
AN924_RS01435	VFG001206	NP_273675	fbpC	iron(III) ABC transporter, ATP-binding protein	Neisseria meningitidis MC58	34.101	217	4.18e-32
AN924_RS01595	VFG001206	NP_273675	fbpC	iron(III) ABC transporter, ATP-binding protein	Neisseria meningitidis MC58	32.766	235	4.97e-32
AN924_RS09650	VFG001206	NP_273675	fbpC	iron(III) ABC transporter, ATP-binding protein	Neisseria meningitidis MC58	32.759	232	3.04e-31
AN924_RS01715	VFG001206	NP_273675	fbpC	iron(III) ABC transporter, ATP-binding protein	Neisseria meningitidis MC58	28.7	223	4.04e-30
AN924_RS04010	VFG001206	NP_273675	fbpC	iron(III) ABC transporter, ATP-binding protein	Neisseria meningitidis MC58	36.788	193	6.8e-30
AN924_RS08535	VFG001206	NP_273675	fbpC	iron(III) ABC transporter, ATP-binding protein	Neisseria meningitidis MC58	30.35	257	1.21e-29
AN924_RS10925	VFG001206	NP_273675	fbpC	iron(III) ABC transporter, ATP-binding protein	Neisseria meningitidis MC58	33.511	188	8.09e-20
AN924_RS02585	VFG000924	NP_752610	fepB	ferrienterobactin ABC transporter periplasmic binding protein	Escherichia coli CFT073	27.402	281	1.85e-12
AN924_RS02580	VFG000925	NP_752606	fepC	ferrienterobactin ABC transporter ATPase	Escherichia coli CFT073	40.4	250	5.7e-68
AN924_RS07930	VFG000925	NP_752606	fepC	ferrienterobactin ABC transporter ATPase	Escherichia coli CFT073	28.879	232	1.29e-23
AN924_RS02820	VFG000871	NP_757239	fimB	Type 1 fimbriae Regulatory protein fimB	Escherichia coli CFT073	29.775	178	7.72e-14
AN924_RS08745	VFG002343	YP_001006756	flgJ	flagellar rod assembly protein/muramidase FlgJ	Yersinia enterocolitica subsp. enterocolitica 8081	39.416	137	2.33e-27
AN924_RS00420	VFG001895	NP_281279	flhF	flagellar biosynthesis regulator FlhF	Campylobacter jejuni subsp. jejuni NCTC 11168	26.341	205	1.11e-18
AN924_RS00850	VFG002319	YP_001006726	fliA	flagellar biosynthesis sigma factor	Yersinia enterocolitica subsp. enterocolitica 8081	25.962	208	1.58e-13
AN924_RS00285	VFG038839	YP_858598	flmH	short chain dehydrogenase/reductase family oxidoreductase	Aeromonas hydrophila subsp. hydrophila ATCC 7966	30.855	269	5.88e-26
AN924_RS08335	VFG038839	YP_858598	flmH	short chain dehydrogenase/reductase family oxidoreductase	Aeromonas hydrophila subsp. hydrophila ATCC 7966	30.612	245	8.16e-26
AN924_RS00865	VFG013286	NP_438515	galE	UDP-glucose 4-epimerase	Haemophilus influenzae Rd KW20	60.237	337	1.47e-150
AN924_RS10335	VFG000670	NP_706258	gtrB	bactoprenol glucosyl transferase	Shigella flexneri 2a str. 301	42.904	303	2.61e-83
AN924_RS06100	VFG000964	NP_270109	hasC	UDP-glucose pyrophosphorylase	Streptococcus pyogenes M1 GAS	87.584	298	0
AN924_RS08710	VFG000964	NP_270109	hasC	UDP-glucose pyrophosphorylase	Streptococcus pyogenes M1 GAS	25.431	232	1.61e-16
AN924_RS09330	VFG000344	NP_438273	hitC	iron(III) ABC transporter, ATP-binding protein	Haemophilus influenzae Rd KW20	35.161	310	8.31e-56
AN924_RS06840	VFG000344	NP_438273	hitC	iron(III) ABC transporter, ATP-binding protein	Haemophilus influenzae Rd KW20	35.802	243	9.48e-46
AN924_RS01965	VFG000344	NP_438273	hitC	iron(III) ABC transporter, ATP-binding protein	Haemophilus influenzae Rd KW20	30.705	241	1.41e-42
AN924_RS08270	VFG000344	NP_438273	hitC	iron(III) ABC transporter, ATP-binding protein	Haemophilus influenzae Rd KW20	36.574	216	2.99e-42
AN924_RS10440	VFG000344	NP_438273	hitC	iron(III) ABC transporter, ATP-binding protein	Haemophilus influenzae Rd KW20	30.802	237	3.76e-36
AN924_RS07450	VFG000344	NP_438273	hitC	iron(III) ABC transporter, ATP-binding protein	Haemophilus influenzae Rd KW20	29.482	251	7.91e-36
AN924_RS08305	VFG000344	NP_438273	hitC	iron(III) ABC transporter, ATP-binding protein	Haemophilus influenzae Rd KW20	31.441	229	1.38e-31
AN924_RS00045	VFG000344	NP_438273	hitC	iron(III) ABC transporter, ATP-binding protein	Haemophilus influenzae Rd KW20	31.2	250	1.29e-30
AN924_RS05575	VFG000344	NP_438273	hitC	iron(III) ABC transporter, ATP-binding protein	Haemophilus influenzae Rd KW20	30.702	228	4.28e-30
AN924_RS04665	VFG000344	NP_438273	hitC	iron(III) ABC transporter, ATP-binding protein	Haemophilus influenzae Rd KW20	31.455	213	3.74e-29
AN924_RS06905	VFG000344	NP_438273	hitC	iron(III) ABC transporter, ATP-binding protein	Haemophilus influenzae Rd KW20	28.333	240	5.2e-27
AN924_RS06900	VFG000344	NP_438273	hitC	iron(III) ABC transporter, ATP-binding protein	Haemophilus influenzae Rd KW20	28.74	254	1.11e-26
AN924_RS08540	VFG000344	NP_438273	hitC	iron(III) ABC transporter, ATP-binding protein	Haemophilus influenzae Rd KW20	28.814	236	1.38e-25
AN924_RS00050	VFG000344	NP_438273	hitC	iron(III) ABC transporter, ATP-binding protein	Haemophilus influenzae Rd KW20	25.301	249	4.85e-24
AN924_RS06655	VFG000344	NP_438273	hitC	iron(III) ABC transporter, ATP-binding protein	Haemophilus influenzae Rd KW20	25.893	224	7.23e-24
AN924_RS10675	VFG000344	NP_438273	hitC	iron(III) ABC transporter, ATP-binding protein	Haemophilus influenzae Rd KW20	30.088	226	8.1e-23
AN924_RS07845	VFG000344	NP_438273	hitC	iron(III) ABC transporter, ATP-binding protein	Haemophilus influenzae Rd KW20	26.364	220	2.96e-21
AN924_RS07935	VFG038900	YP_857314	hlyA	Hemolysin A	Aeromonas hydrophila subsp. hydrophila ATCC 7966	25.686	401	1.29e-43
AN924_RS04505	VFG001855	YP_094724	htpB	Hsp60, 60K heat shock protein HtpB	Legionella pneumophila subsp. pneumophila str. Philadelphia 1	59.048	525	0
AN924_RS00520	VFG001364	NP_344851	hysA	hyaluronate lyase	Streptococcus pneumoniae TIGR4	38.76	1081	0
AN924_RS03625	VFG001285	NP_647403	icaA	N-acetylglucosaminyltransferase, involved in polysaccharide intercellular adhesin(PIA) synthesis	Staphylococcus aureus subsp. aureus MW2	30.8	250	1.06e-15
AN924_RS09305	VFG001287	NP_647405	icaB	N-deacetylase, involved in polysaccharide intercellular adhesin(PIA) synthesis	Staphylococcus aureus subsp. aureus MW2	33.152	184	1.32e-15
AN924_RS05890	VFG001406	NP_217227	ideR	Iron-dependent repressor and activator IdeR	Mycobacterium tuberculosis H37Rv	34.4	125	1.44e-15
AN924_RS07440	VFG045346	NP_933683	IlpA	immunogenic lipoprotein A	Vibrio vulnificus YJ016	37.05	278	3.31e-44
AN924_RS05060	VFG012509	NP_753167	iroC	ATP binding cassette transporter	Escherichia coli CFT073	34.076	449	1.8e-54
AN924_RS07275	VFG000362	NP_405471	irp1	yersiniabactin biosynthetic protein Irp1	Yersinia pestis CO92	27.24	279	6.64e-23
AN924_RS07885	VFG000320	NP_208266	kdtB	lipopolysaccharide core biosynthesis protein	Helicobacter pylori 26695	38.462	156	2.29e-26
AN924_RS03845	VFG006717	NP_465159	lap	Listeria adhesion protein Lap	Listeria monocytogenes EGD-e	58.912	864	0
AN924_RS01650	VFG010858	YP_095354	lbtB	LbtB inner membrane protein required for export of Legiobactin	Legionella pneumophila subsp. pneumophila str. Philadelphia 1	29.588	267	8.3e-23
AN924_RS08790	VFG013260	NP_438427	lgtC	glycosyltransferase	Haemophilus influenzae Rd KW20	25.66	265	1.54e-21
AN924_RS01405	VFG041304	YP_095978	lirB	Dot/Icm type IV secretion system effector LirB	Legionella pneumophila subsp. pneumophila str. Philadelphia 1	42.857	203	3.85e-39
AN924_RS03170	VFG041304	YP_095978	lirB	Dot/Icm type IV secretion system effector LirB	Legionella pneumophila subsp. pneumophila str. Philadelphia 1	40.306	196	1.19e-34
AN924_RS04655	VFG001330	NP_688239	lmb	laminin-binding surface protein	Streptococcus agalactiae 2603V/R	33.981	309	7.67e-56
AN924_RS10295	VFG045590	YP_096633	lpg2628	Dot/Icm type IV secretion system effector	Legionella pneumophila subsp. pneumophila str. Philadelphia 1	25.701	214	5.25e-11
AN924_RS05845	VFG045607	YP_096929	lpg2936	Dot/Icm type IV secretion system effector	Legionella pneumophila subsp. pneumophila str. Philadelphia 1	32.301	226	1.89e-27
AN924_RS07140	VFG002158	NP_464456	lplA1	lipoate protein ligase	Listeria monocytogenes EGD-e	43.26	319	7.35e-98
AN924_RS01745	VFG000574	NP_462662	mgtB	Mg2+ transport protein	Salmonella enterica subsp. enterica serovar Typhimurium str. LT2	28.951	829	6.44e-92
AN924_RS01420	VFG000574	NP_462662	mgtB	Mg2+ transport protein	Salmonella enterica subsp. enterica serovar Typhimurium str. LT2	25.507	592	1.32e-37
AN924_RS03705	VFG000574	NP_462662	mgtB	Mg2+ transport protein	Salmonella enterica subsp. enterica serovar Typhimurium str. LT2	35.115	131	7.36e-14
AN924_RS05905	VFG037046	NP_273632	mntA	ABC transporter ATP-binding protein MntA	Neisseria meningitidis MC58	37.131	237	3.59e-44
AN924_RS01050	VFG037046	NP_273632	mntA	ABC transporter ATP-binding protein MntA	Neisseria meningitidis MC58	25.82	244	9.31e-11
AN924_RS04660	VFG037064	NP_273631	mntB	Manganese transport system membrane protein MntB	Neisseria meningitidis MC58	29.197	274	9.68e-15
AN924_RS05910	VFG037064	NP_273631	mntB	Manganese transport system membrane protein MntB	Neisseria meningitidis MC58	25.795	283	8.02e-12
AN924_RS03790	VFG013248	NP_438233	msbA	lipid transporter ATP-binding/permease	Haemophilus influenzae Rd KW20	32.414	580	6.79e-88
AN924_RS10565	VFG013248	NP_438233	msbA	lipid transporter ATP-binding/permease	Haemophilus influenzae Rd KW20	33.781	521	4.95e-83
AN924_RS09300	VFG013248	NP_438233	msbA	lipid transporter ATP-binding/permease	Haemophilus influenzae Rd KW20	31.058	586	1.22e-82
AN924_RS03785	VFG013248	NP_438233	msbA	lipid transporter ATP-binding/permease	Haemophilus influenzae Rd KW20	30.035	576	1.89e-76
AN924_RS09295	VFG013248	NP_438233	msbA	lipid transporter ATP-binding/permease	Haemophilus influenzae Rd KW20	30.546	586	3.16e-76
AN924_RS06120	VFG013248	NP_438233	msbA	lipid transporter ATP-binding/permease	Haemophilus influenzae Rd KW20	32.72	489	1.99e-74
AN924_RS06115	VFG013248	NP_438233	msbA	lipid transporter ATP-binding/permease	Haemophilus influenzae Rd KW20	30.636	519	1.56e-68
AN924_RS03830	VFG013248	NP_438233	msbA	lipid transporter ATP-binding/permease	Haemophilus influenzae Rd KW20	29.122	467	8.49e-42
AN924_RS04065	VFG037100	NP_273110	msrA/B(pilB)	trifunctional thioredoxin/methionine sulfoxide reductase A/B protein	Neisseria meningitidis MC58	53.459	318	3.72e-119
AN924_RS05400	VFG014950	NP_249457	mucD	serine protease MucD precursor	Pseudomonas aeruginosa PAO1	32.973	370	1.23e-49
AN924_RS06470	VFG015000	NP_252339	mucP	metalloprotease protease	Pseudomonas aeruginosa PAO1	27.064	218	5.46e-20
AN924_RS07840	VFG000307	NP_207041	napA	neutrophil activating protein NapA	Helicobacter pylori 26695	30.282	142	1.42e-16
AN924_RS02870	VFG001335	NP_688167	neuA	CMP-N-acetylneuraminic acid synthetase NeuA	Streptococcus agalactiae 2603V/R	50	394	3.06e-139
AN924_RS10865	VFG001335	NP_688167	neuA	CMP-N-acetylneuraminic acid synthetase NeuA	Streptococcus agalactiae 2603V/R	78.846	52	5e-25
AN924_RS02875	VFG001336	NP_688168	neuD	neuD protein	Streptococcus agalactiae 2603V/R	57.488	207	6.36e-90
AN924_RS07760	VFG013265	NP_438428	orfM	deoxyribonucleotide triphosphate pyrophosphatase	Haemophilus influenzae Rd KW20	44.444	189	2.36e-41
AN924_RS01500	VFG001983	NP_282073	pebA	bifunctional adhesin/ABC transporter aspartate/glutamate-binding protein	Campylobacter jejuni subsp. jejuni NCTC 11168	46.93	228	2.44e-65
AN924_RS10395	VFG001983	NP_282073	pebA	bifunctional adhesin/ABC transporter aspartate/glutamate-binding protein	Campylobacter jejuni subsp. jejuni NCTC 11168	29.518	166	7.6e-12
AN924_RS08810	VFG037678	YP_001847021	pgaC	poly-beta-1,6 N-acetyl-D-glucosamine synthase	Acinetobacter baumannii ACICU	34.862	109	1.03e-11
AN924_RS07640	VFG001386	NP_215271	phoP	Possible two component system response transcriptional positive regulator PhoP	Mycobacterium tuberculosis H37Rv	23.789	227	2.07e-19
AN924_RS01485	VFG009810	NP_215272	phoR	Possible two component system response sensor kinase membrane associated PhoR	Mycobacterium tuberculosis H37Rv	29.02	255	6.13e-29
AN924_RS07920	VFG000234	NP_273381	pilD	type IV pilus prepilin peptidase	Neisseria meningitidis MC58	27.778	252	1.81e-12
AN924_RS03195	VFG002061	NP_248765	pppA	Pseudomonas protein phosphatase PppA	Pseudomonas aeruginosa PAO1	31.224	237	1.72e-21
AN924_RS00635	VFG032878	NP_465743	prsA2	post translocation chaperone PrsA2	Listeria monocytogenes EGD-e	31.313	297	1.93e-34
AN924_RS06875	VFG015994	NP_251084	pvdN	pyoverdine biosynthesis protein PvdN	Pseudomonas aeruginosa PAO1	21.655	411	4.78e-11
AN924_RS08015	VFG037118	NP_273782	recN	DNA repair protein RecN	Neisseria meningitidis MC58	32.679	560	3.04e-85
AN924_RS08725	VFG013368	NP_439034	rffG	dTDP-glucose 46-dehydratase	Haemophilus influenzae Rd KW20	44.767	344	1.26e-95
AN924_RS06080	VFG045340	NP_539653	ricA	Rab2 interacting conserved protein A	Brucella melitensis bv. 1 str. 16M	29.936	157	4.38e-14
AN924_RS10570	VFG038918	YP_855893	rtxE	RTX toxin transporter, ATPase protein	Aeromonas hydrophila subsp. hydrophila ATCC 7966	28.571	567	2.02e-49
AN924_RS05570	VFG038918	YP_855893	rtxE	RTX toxin transporter, ATPase protein	Aeromonas hydrophila subsp. hydrophila ATCC 7966	29.73	259	9.8e-27
AN924_RS06375	VFG000974	NP_269970	scpA	C5a peptidase precursor	Streptococcus pyogenes M1 GAS	27.151	674	6.16e-41
AN924_RS01950	VFG042972	YP_002742499	sipA	signal peptidase I	Streptococcus pneumoniae Taiwan19F-14	28.477	151	1.68e-15
AN924_RS08215	VFG005293	NP_735912	srtC4	class C sortase	Streptococcus agalactiae NEM316	43.75	208	4.32e-60
AN924_RS01935	VFG005293	NP_735912	srtC4	class C sortase	Streptococcus agalactiae NEM316	42.029	207	1.14e-56
AN924_RS02060	VFG005293	NP_735912	srtC4	class C sortase	Streptococcus agalactiae NEM316	43.333	210	4.21e-55
AN924_RS01865	VFG002059	NP_248763	tagT	type six secretion associated protein TagT, ATP-binding component of ABC transporter	Pseudomonas aeruginosa PAO1	36.866	217	1.06e-36
AN924_RS09885	VFG039025	YP_505894	virD4	type IV secretion system component VirD4	Anaplasma phagocytophilum HZ	20.036	559	4.35e-11
AN924_RS03205	VFG002230	NP_540335	wbkC	GDP-mannose 4,6-dehydratase / GDP-4-amino-4,6-dideoxy-D-mannose formyltransferase	Brucella melitensis bv. 1 str. 16M	30.097	103	7.34e-12
AN924_RS08750	VFG002549	YP_109385	wcbQ	capsular polysaccharide biosynthesis transmembrane protein	Burkholderia pseudomallei K96243	26.829	287	2.47e-20
AN924_RS06275	VFG002549	YP_109385	wcbQ	capsular polysaccharide biosynthesis transmembrane protein	Burkholderia pseudomallei K96243	25.271	277	2.02e-15
AN924_RS03665	VFG002548	YP_109384	wcbR	capsular polysaccharide biosynthesis fatty acid synthase	Burkholderia pseudomallei K96243	27.385	325	3.18e-13
AN924_RS06860	VFG013508	NP_439858	wecA	undecaprenyl-phosphate alpha-N-acetylglucosaminyltransferase	Haemophilus influenzae Rd KW20	28.125	288	1.26e-24
AN924_RS04605	VFG000182	NP_251793	xcpR	general secretion pathway protein E	Pseudomonas aeruginosa PAO1	34.211	266	2.94e-39
AN924_RS03825	VFG000365	NP_405474	ybtP	lipoprotein inner membrane ABC-transporter	Yersinia pestis CO92	27.51	498	4.13e-42
AN924_RS02420	VFG013327	NP_438900	yhxB/manB	phosphomannomutase	Haemophilus influenzae Rd KW20	35.374	588	8.68e-93
AN924_RS00360	VFG000390	NP_395174	yscN	type III secretion system ATPase YscN	Yersinia pestis CO92	33.521	355	2e-44
